# Supplementary material for: Distinct Alteration of Gene Expression Programs in the Small Intestine of Male and Female Mice in Response to Ablation of Intestinal Fabp Genes
Source: Genes (Basel). 2020 Aug 15;11(8):943. doi: 10.3390/genes11080943 (PMC7465894; doi:10.3390/genes11080943)
Supplement: Supplementary file 1 [file genes-11-00943-s001.zip › Supplementary Table S1.xlsx]

## Sheet: DE genes
Fabp2-/-(M)					Fabp2-/-(F)					Fabp6-/-(M)					Fabp6-/-(F)					Fabp2-/-;Fabp6-/-(M)					Fabp2-/-;Fabp6-/-(F)
symbol	logFC	P.Value	FDR		symbol	logFC	P.Value	FDR		symbol	logFC	P.Value	FDR		symbol	logFC	P.Value	FDR		symbol	logFC	P.Value	FDR		symbol	logFC	P.Value	FDR
FABP2	-3.69174	2.02e-13	2.58e-09		FABP2	-3.6157	2.95e-13	3.76e-09		FABP6	-6.2227	5.09e-08	0.00022219		FABP6	-3.80546	4.31e-05	0.0341836		FABP6	-6.17537	5.72e-08	4.56e-05		Igk-V28	-3.81651	6.34e-13	8.09e-09
CTRC	3.47294	4.63e-12	2.95e-08		Igk-V28	-3.35404	6.43e-12	4.1e-08		Igk-V28	-1.96005	5.23e-08	0.00022219		Igk-V28	-2.81639	1.37e-10	1.74e-06		FABP2	-3.53348	4.48e-13	5.71e-09		FABP2	-3.15367	3.47e-12	2.21e-08
PRSS3	2.52727	0.000236358	0.0443066		PRSS3	2.33227	0.000524192	0.0718482		Reg2	1.90346	2.01e-05	0.0225906		CTSE	-1.29168	2.08e-05	0.0203907		ST3GAL4	-3.09854	0.0008434	0.037855		Erdr1	1.98327	3.21e-09	1.36e-05
Adh6a	-2.29377	2.35e-16	2.4e-12		Rhox4b	2.1809	7.02e-10	2.98e-06		SAA1	1.81869	2.48e-05	0.0225906		Rhox4b	1.21886	4.89e-06	0.00890089		UBD	-2.94329	2.73e-10	9.66e-07		Rhox4b	1.89393	7.2e-09	2.29e-05
Igk-V28	-2.04263	2.75e-08	8.76e-05		Adh6a	-2.12509	1.23e-15	1.25e-11		GKN1	1.5831	0.00322681	0.182		Erdr1	1.15726	9.16e-06	0.0145948		Cyp2c29	2.78548	7.82e-08	5.44e-05		H2-Ab1	-1.18047	2.2e-08	5.61e-05
Cyp2c29	1.93485	1.29e-05	0.00781757		Erdr1	1.86966	8.37e-09	1.78e-05		GKN2	1.38333	0.00254776	0.166243		SPTSSB	1.12509	0.000418038	0.0999668		Igk-V28	-2.68854	3.03e-10	9.66e-07		REG4	1.06032	1.29e-07	0.000177492
Scd1	1.87491	1.79e-05	0.00912582		4633401B06Rik	-1.79498	8.79e-13	2.99e-09		SPTSSB	1.28243	0.000107571	0.0594322		NEAT1	1.05429	9.29e-08	0.000591947		H2-Aa	-2.22857	1.95e-11	6.61e-08		FABP6	-5.83587	1.36e-07	0.000177492
2810417H13Rik	-1.77783	5.25e-10	2.23e-06		Hsd3b3	-1.66113	5.01e-13	2.55e-09		Erdr1	-1.20984	5.14e-06	0.0131117		MUC5AC	0.98304	0.000782883	0.123203		Adh6a	-2.02824	3.36e-15	3.42e-11		CTSE	-1.86092	1.39e-07	0.000177492
4633401B06Rik	-1.57767	1.21e-11	4.11e-08		SERPINI2	-1.62249	7.19e-06	0.00461277		ANXA10	1.19273	0.00207953	0.15836		PRPF4B	0.957402	5.97e-07	0.00184994		SPTSSB	1.89619	7.56e-07	0.000296272		2810417H13Rik	-1.24532	1.57e-07	0.000182475
Hsd3b3	-1.50448	3.82e-12	1.94e-08		2810417H13Rik	-1.6184	2.52e-09	8.03e-06		NEAT1	1.09654	5.08e-08	0.00022219		SCO2	-0.903885	7.26e-07	0.00184994		GKN1	1.77519	0.000272122	0.0195974		H2-Aa	-1.58249	2.21e-07	0.000234686
5730508B09Rik	-1.46118	9.73e-09	1.98e-05		SAA1	1.45914	0.000287584	0.0448058		MUC5AC	1.02909	0.000509952	0.115365		GSTM3	-0.872437	0.000163644	0.0672895		2810417H13Rik	-1.74527	7.17e-10	1.83e-06		TMED7	1.08098	4.25e-07	0.000416654
Reg2	1.28846	0.00121088	0.104794		9030411K21Rik	-1.43552	4.56e-12	1.16e-08		NPAS2	1.00337	1.02e-05	0.0184941		PCK1	-0.85734	0.00012243	0.0965667		Cyp2j6	1.7041	1.74e-07	9.65e-05		H2-Eb1	-0.915485	7.1e-07	0.000568687
SLPI	1.21465	0.00255174	0.149206		BCO2	-1.42579	3.23e-09	8.24e-06		Tnfsf13os	-0.957063	4.03e-05	0.0267715		HNRNPA2B1	0.855085	0.000133886	0.0632089		H2-Ab1	-1.66747	8.44e-09	1.2e-05		CD74	-1.09897	7.14e-07	0.000568687
MALAT1	-1.19493	0.000110875	0.0286679		1810065E05Rik	1.26887	3.48e-06	0.00295434		ARF6	0.917522	1.61e-05	0.0225906		TMED7	0.851316	1.1e-05	0.0152861		Ces1d	1.57597	9.98e-06	0.00165758		ALOX5AP	0.865024	7.6e-07	0.000569888
POU2AF1	1.13474	0.00300174	0.163518		SCPEP1	-1.11531	1.52e-07	0.000242983		TAF15	0.916672	3.22e-05	0.0267715		MLXIPL	0.779391	1.55e-06	0.0032841		PRSS3	1.55256	0.0121996	0.174778		GBP2	-0.814278	1.2e-06	0.000850177
G6PC	-1.07098	0.000296078	0.0510014		Abcb1a	-1.11448	1.37e-07	0.000242983		DNAH2	-0.906223	1.52e-05	0.015495		KMT2D	0.772056	2.26e-06	0.00767832		Igtp	-1.50641	5.6e-09	8.92e-06		UBD	-1.70221	1.44e-06	0.000945012
ERCC8	-1.06657	1.31e-06	0.00139069		5730508B09Rik	-1.09388	1.17e-06	0.000610161		PRPF4B	0.882301	1.88e-06	0.00600364		RNASEL	0.771159	1.44e-05	0.0167103		ANXA10	1.49654	0.000260311	0.0188533		Hsd3b3	-0.825789	1.48e-06	0.000945012
LPAR3	-1.04081	1.08e-06	0.00137545		HIST2H2BE	-1.00328	3.27e-08	6.66e-05		ARNTL	0.876954	0.000618724	0.118817		PHGDH	-0.769783	0.000217956	0.0771747		PSMB8	-1.46801	4.47e-07	0.000196654		ST3GAL4	-5.2626	1.93e-06	0.00116975
PFN2	1.03534	0.000786589	0.0834959		MBL2	0.993761	0.00109303	0.114579		SLC34A2	0.869075	7.63e-05	0.048618		9030411K21Rik	-0.765729	4.48e-07	0.00228344		H2-DMa	-1.46236	8.11e-08	5.44e-05		BCO2	-0.900007	3.29e-06	0.00190378
slc39a8	1.03356	5.17e-05	0.0175455		Ceacam10	0.955255	2.87e-05	0.0111862		NFIL3	0.814072	0.00401807	0.194009		Clca3a1	0.730995	0.00107458	0.141614		GKN2	1.46206	0.00162303	0.0566843		MME	0.646875	4.02e-06	0.00217326
TAF15	1.02665	7.13e-06	0.00427167		Irgm2	-0.944866	0.000118679	0.0265404		2010309G21Rik	0.773221	0.00071491	0.0987703		DMPK	-0.717616	9.33e-05	0.0495388		PSMB9	-1.45928	3.72e-07	0.000175787		SPTSSB	1.67769	4.09e-06	0.00217326
Nat8f5	-1.01213	5.63e-07	0.00102467		ATM	-0.944601	2.24e-05	0.00982675		SLC9A3	0.766133	4.2e-05	0.0267715		Ceacam10	-0.715552	0.00184082	0.184763		ALB	1.44496	0.00040109	0.0248189		BAK1	-0.67472	4.66e-06	0.00237188
Gbp2b	1.00679	1.07e-07	0.000238784		SPTSSB	0.939378	0.00209545	0.166942		GPATCH8	0.750462	2.4e-05	0.0225906		ATAT1	0.711009	1.15e-07	0.00116945		Ceacam10	-1.42545	1.22e-07	7.42e-05		SERPINI2	-1.6724	4.84e-06	0.00237188
NR1D1	1.00053	0.00213931	0.139132		1810046K07Rik	-0.913717	1.06e-07	0.000135241		ATAT1	0.748551	4.83e-08	0.000492417		PABPN1	0.697332	7.25e-07	0.00184994		IAPP	1.41632	0.000147997	0.0121711		TEX12	0.68352	5.23e-06	0.00246768
SCPEP1	-0.993014	6.11e-05	0.0194733		GBP2	-0.89079	2.82e-06	0.00256699		CHAC1	0.747216	0.00134041	0.135605		Tnfsf13os	-0.693556	0.00127611	0.117115		TTR	1.39897	5.92e-07	0.000243378		TLE3	-0.663223	5.88e-06	0.00262832
9030411K21Rik	-0.98186	6.68e-09	1.7e-05		Cyp2c55	-0.868254	0.000101852	0.0240428		PCK1	-0.744461	0.000554454	0.0965667		MUC3	0.693325	0.000260852	0.0831269		GBP2	-1.39624	2.51e-10	9.66e-07		H2-DMa	-1.08101	5.98e-06	0.00262832
Acaa1b	0.981344	8.81e-05	0.0255297		Akr1c19	-0.868188	5.12e-07	0.000400921		ZKSCAN3	0.729765	1.24e-05	0.0144297		Mt2	-0.690128	0.000860498	0.131886		CD74	-1.38628	2.16e-08	1.98e-05		MGST2	0.598583	6.7e-06	0.00284478
VNN1	0.955924	3.5e-06	0.00278718		SCO2	-0.863921	1.37e-06	0.00145903		DAB1	0.726626	0.00062353	0.118817		Naip5	0.690102	0.000886782	0.131886		SCPEP1	-1.33465	1.42e-06	0.000453808		CALML4	0.628583	9.07e-06	0.00372759
SLC13A1	-0.937198	1.12e-07	0.000238784		PXYLP1	-0.859886	6.95e-07	0.000442508		Irgm2	0.726185	0.00151564	0.14435		OGT	0.683077	0.000394287	0.0977788		4633401B06Rik	-1.32987	3.42e-10	8.7e-07		Igtp	-0.884999	1.3e-05	0.00516102
KLK1	0.92433	0.00226888	0.14247		AHCTF1	-0.84434	1.52e-06	0.0007123		D18Ertd232e	0.725736	0.000332291	0.10331		EXPH5	0.675992	0.0001636	0.0490175		Serpina3k	1.30479	0.000522766	0.0286853		Siglecf	0.782509	1.42e-05	0.00532234
Abcb1a	-0.91434	2.35e-06	0.00214235		March6	-0.830892	7.88e-08	0.000114711		RSRP1	0.719583	6.38e-05	0.0453014		Gsdma2	0.672876	0.00031456	0.0616236		BCHE	1.29796	7.29e-06	0.00132774		ighm	-1.1292	1.46e-05	0.00532234
REG4	0.910306	1.19e-06	0.00138022		4931406C07Rik	-0.825842	1.94e-07	0.000274318		2010001A14Rik	-0.709835	7.08e-07	0.00360845		SLC9A3	0.668113	0.000208731	0.0531586		iigp1	-1.2899	1.15e-07	7.33e-05		HSPH1	-0.611807	1.54e-05	0.00546379
PELI1	-0.876368	6.27e-07	0.000798146		GAS2L3	-0.822616	3.61e-06	0.00122678		TMED7	0.699888	0.000111899	0.0594322		DNASE1	-0.661944	0.000288829	0.0861958		Rps4l	1.27518	0.00129621	0.0495556		STAT1	-0.811795	2.08e-05	0.00690138
SLC5A12	-0.864311	2.44e-05	0.0103971		TIPARP	-0.802562	3.59e-05	0.0127093		SLC13A1	-0.6976	0.00052875	0.0965667		Mptx1	-0.656855	0.00168487	0.180161		ighm	-1.23353	0.0064537	0.123662		MANBA	-0.705601	2.11e-05	0.00690138
CP	0.82973	0.000221352	0.0438398		GCLC	-0.797649	2.9e-05	0.0111862		Gm4354	0.695958	1.61e-05	0.0225906		VEGFA	0.646947	1.95e-05	0.0203907		Serpina1c	1.23141	5.65e-07	0.000239887		NEDD4	0.596612	2.99e-05	0.00952818
C3	0.825641	5.23e-05	0.0175455		Mfsd7b	-0.788343	2.21e-05	0.00429306		TNRC6A	0.693942	0.000349315	0.103552		CD38	0.64478	0.00213972	0.188207		Acaa1b	1.20951	7.07e-06	0.00130561		ATM	-0.915648	3.25e-05	0.0101158
Akr1c19	-0.821748	1.2e-06	0.00121894		SLC13A1	-0.779859	1.62e-06	0.00158836		XAF1	0.691818	0.000658208	0.0985707		WAC	-0.642533	1.77e-05	0.0200571		CTSE	-1.20447	4.79e-05	0.00530913		SCO2	-0.674592	3.37e-05	0.010243
HMGCS2	0.817104	0.00361662	0.182756		TRA2A	-0.775994	1.64e-07	0.000167085		Slfn4	0.688799	0.000143393	0.0703012		PSAT1	-0.642267	0.000337594	0.0933624		REG4	1.19001	2.17e-08	1.98e-05		IGFBP4	-0.573565	3.8e-05	0.0112791
CD79A	0.808343	0.00409521	0.196247		FAM63B	-0.77377	2.68e-07	0.000247804		KMT2D	0.684367	1.24e-05	0.0144297		4633401B06Rik	-0.638594	4.42e-05	0.0249873		GZMA	-1.18076	1.49e-07	8.64e-05		aadac	-0.615611	4.49e-05	0.0123557
PNLIPRP2	0.807961	0.000510977	0.0651342		H2AFZ	-0.772861	0.000181105	0.0334572		2210407C18Rik	0.669502	0.000588773	0.118817		BHMT	0.636281	0.0018966	0.185123		Hsd3b3	-1.14468	8.04e-10	1.64e-06		HSP90AA1	-0.681898	4.5e-05	0.0123557
DDHD2	-0.807631	7.24e-07	0.000819074		GSTM1	-0.772163	2.88e-05	0.0111862		MAL	0.662921	0.000705767	0.122833		SCPEP1	-0.63487	0.000210966	0.0768337		CCL5	-1.13838	1.23e-06	0.000447105		ME1	0.623076	4.53e-05	0.0123557
Cyp2c55	0.807629	0.000220754	0.0438398		Gbp2b	0.762141	5.57e-06	0.00394746		RGS2	-0.661619	0.000217179	0.0670425		1810014B01Rik	0.632522	3.66e-05	0.0221924		OGT	-1.11748	7.53e-05	0.00743426		KLF9	-0.596221	4.58e-05	0.0123557
Tcrg-V4	-0.801516	1.03e-06	0.00137545		Iglv1	0.755678	0.00012668	0.0130353		HNRNPA2B1	0.657013	0.00166798	0.151194		BAK1	-0.627113	1.2e-05	0.0152861		Ins2	1.1072	0.00318193	0.080317		GZMA	-0.76976	4.65e-05	0.0123557
ME1	0.798954	1.91e-06	0.00187265		Ccl6	0.754686	4.1e-05	0.0137386		ZSCAN26	0.654935	4.49e-05	0.0357474		ANK3	-0.621627	0.000883397	0.131886		H2-Eb1	-1.10579	4.23e-08	3.6e-05		BC094435	-0.614277	5.42e-05	0.0141058
2010309G21Rik	0.776611	0.000685279	0.0768387		AMACR	-0.752587	0.00103392	0.109828		MUC3	0.652313	0.000477623	0.112746		SHROOM3	0.621314	0.000519379	0.108533		Ces1g	1.10228	2.09e-07	0.000106684		spink4	0.597274	5.84e-05	0.0147544
Ighg	0.775297	0.00260915	0.151177		REG4	0.752037	1.5e-05	0.00735312		GPA33	-0.644205	9.99e-06	0.0184941		SENP6	-0.620839	1.13e-05	0.0182948		AFP	1.06702	5.14e-05	0.00546557		ADH1	0.567847	6.02e-05	0.0147544
AMACR	-0.775079	0.000793114	0.0834959		NDFIP2	-0.742934	4.15e-08	7.05e-05		SCP2	0.644057	0.000597753	0.118817		ZRANB2	0.607197	3.17e-05	0.0269482		HSD17B11	1.06146	1.73e-06	0.000516796		Wfdc21	0.596218	6.02e-05	0.0147544
HLF	-0.769115	3.39e-05	0.0132736		NPL	-0.738684	0.000101611	0.0240428		RBP2	-0.640445	2.03e-05	0.0225906		PNISR	0.601582	0.00030367	0.0616236		Irgm2	-1.05172	3.51e-05	0.00438227		FUBP1	-0.531524	6.36e-05	0.0151176
CLU	0.768925	0.00127693	0.104843		GSTM3	-0.737419	0.000855708	0.0956817		Rhox4b	-0.638279	0.00390964	0.193766		HELZ2	0.60148	0.00056694	0.112399		GSTA4	1.0259	1.76e-08	1.98e-05		PSMB9	-0.984263	6.4e-05	0.0151176
MZB1	0.763004	0.00102396	0.0931345		STK17B	-0.734998	6.54e-07	0.000442508		PSME3	-0.636448	0.00341323	0.185901		MKNK2	-0.589094	0.000115142	0.0564507		ERCC8	-1.02213	2.36e-06	0.000575301		AKAP9	-0.603456	6.91e-05	0.0160035
CKB	-0.754372	3.49e-06	0.00278718		ERCC8	-0.729736	0.000144699	0.0307413		LUC7L	0.633176	6.4e-05	0.0453014		OXCT1	-0.588011	0.000736361	0.121901		STAT1	-0.997081	1.4e-06	0.000453808		Vsir	-0.556313	7.42e-05	0.0169008
GKN3	0.750988	4.95e-06	0.0038819		Cyp2b10	-0.727724	9.45e-05	0.0239387		ACTN1	-0.631364	0.000363807	0.105397		KLF9	-0.585689	5.63e-05	0.0347158		tff1	0.981622	0.00657712	0.124946		CBL	-0.52115	8.11e-05	0.0181306
Mfsd7b	-0.744298	4.59e-05	0.0144653		Nat8f5	-0.725054	4.44e-05	0.0141451		Clca3a1	0.630066	0.00361249	0.190272		TAX1BP1	0.584039	0.000160836	0.0672895		PLA2G16	-0.969534	2.49e-07	0.000317157		Ccl6	0.709673	8.29e-05	0.018221
FAM46C	0.738814	1.72e-05	0.00912582		KYAT1	-0.720328	4.16e-06	0.0012692		FAM160B2	0.627637	7.99e-06	0.0144297		FUS	0.582517	6.61e-05	0.0383081		HMBS	0.960284	3.32e-06	0.000756236		iigp1	-0.782604	8.68e-05	0.0187458
HSD17B2	0.73666	0.000243532	0.0443472		SH3BGRL2	0.718517	8.59e-06	0.00497428		ZFPM1	-0.625949	0.000426647	0.107903		FGFR3	0.582164	0.000341989	0.0933624		1190002N15Rik	0.956519	5.31e-06	0.0010411		ERCC8	-0.763517	8.82e-05	0.0187458
FMO2	-0.729294	1.92e-05	0.00940497		slc39a8	0.715311	3.37e-05	0.0122723		Iglv1	0.625639	0.00090443	0.103247		ARF6	0.581288	0.0018198	0.184103		CUBN	0.956314	2.51e-05	0.00347826		SC5D	-0.789422	0.000113529	0.0230107
PER3	-0.722085	0.000358652	0.0544254		PDE5A	-0.714848	1.55e-07	0.000167085		SFPQ	0.623065	3.6e-05	0.030607		mthfd2	-0.574799	0.00169603	0.180161		SCP2	0.949092	7.79e-06	0.00136057		HN1	-0.535978	0.000113727	0.0230107
DAB1	0.703201	0.00084367	0.0834959		GZMA	-0.714804	0.000107541	0.0249241		B4GALT6	-0.622929	0.000328223	0.10331		SLC6A7	0.57453	2.51e-05	0.0221924		Car3	0.933209	0.0140195	0.185573		RORA	-0.529264	0.000124262	0.0247495
RNASE4	0.699946	0.000130782	0.0303104		ANK3	-0.71458	0.000229472	0.0395281		ASNS	0.621068	0.00108194	0.13061		MAL	0.574168	0.00242935	0.193544		Serpina1b	0.92808	0.000407984	0.0251235		CALR	-0.510438	0.000127823	0.025067
GZMA	-0.692058	0.000152625	0.0335432		TMIGD1	0.713545	4.57e-05	0.0142147		HELZ2	0.620045	0.000423292	0.107903		DDX17	0.573359	0.000290768	0.0861958		Cyp2b10	0.922137	2.93e-06	0.000678312		IDO1	-0.837906	0.000132296	0.0251522
PMP22	-0.691771	9e-06	0.00603491		SENP6	-0.702581	1.95e-06	0.00076258		Ceacam10	-0.619049	0.00222985	0.162422		muc2	0.572834	4.94e-06	0.0121469		HEXB	0.907675	1.74e-06	0.000516796		MAP4	-0.52293	0.000134933	0.0251522
MEF2C	0.690043	0.0030304	0.164377		ME1	0.69984	1.1e-05	0.00584979		TTC39B	0.617381	0.000273247	0.10331		TRPM7	-0.571801	3.7e-05	0.0221924		GSTA3	0.903768	6.59e-08	4.94e-05		TSPAN8	0.544753	0.000135078	0.0251522
TFRC	-0.685188	0.000563586	0.0690773		ZBTB44	-0.697593	2.32e-05	0.00429306		IFIT1	0.611879	0.000852576	0.13061		Car13	-0.570944	0.000102031	0.0375237		TMED7	0.901018	5.31e-06	0.0010411		Ighg	-1.0092	0.00013615	0.0251522
USP2	-0.682831	0.000505934	0.0651342		C430003N24Rik	-0.69674	5.81e-07	0.000422656		RECQL5	0.608443	2.06e-06	0.00698857		Zfp672	0.569287	0.000533101	0.109604		TAF15	0.889612	4.69e-05	0.0131496		TSPAN6	0.513183	0.000140675	0.0255343
CUBN	-0.681571	0.00068403	0.0751666		aadac	-0.694316	1.03e-05	0.00573586		Reg3d	0.606898	0.0037176	0.192635		RSRP1	0.568882	0.000721482	0.121901		REG3A	0.887389	2.24e-06	0.000575301		SIKE1	0.631045	0.000143929	0.0255343
INSIG2	0.676396	5.99e-05	0.0194733		NR2C2	-0.686663	3.54e-06	0.00122678		VAT1	-0.600526	0.000138463	0.0703012		LUC7L3	0.565685	0.000546993	0.110675		Mt2	0.88606	6.71e-05	0.00673244		HSD17B6	-0.762743	0.00014427	0.0255343
PDE5A	-0.675282	3.89e-07	0.000643372		Ces2a	-0.672781	2.45e-05	0.0104205		RNASEL	0.600193	0.00025013	0.10331		AMPD2	0.56435	0.00218823	0.191051		Igkv14-111	-0.885294	6.19e-05	0.0063661		DST	-0.528867	0.000146231	0.0255343
NT5E	-0.675241	0.00139163	0.111626		SYNPO2	-0.658023	4.83e-07	0.000400921		BAK1	-0.59373	2.36e-05	0.0225906		C430003N24Rik	-0.564254	1.26e-05	0.0182948		TKFC	-0.881859	1.92e-05	0.00281244		IBTK	-0.66348	0.000155803	0.0266868
SMC2	-0.67468	9.53e-06	0.00510699		IBTK	-0.656544	0.000174181	0.0334572		OGT	0.5928	0.00144578	0.141764		TMEM109	-0.560925	4.56e-05	0.0341836		CD8A	-0.880673	1.9e-07	0.000100722		NDEL1	-0.719388	0.000157018	0.0266868
Naip1	0.672955	9.94e-05	0.0269541		B230214O09Rik	-0.654334	0.000160752	0.0151628		MYO5B	0.590355	0.000932803	0.13061		ANKRD16	0.558497	2.82e-05	0.0221924		SERPINI2	-0.87698	0.00384798	0.0908336		HCK	0.65914	0.000173271	0.0290617
GGH	0.671291	0.000173007	0.0367554		2010309G21Rik	0.650539	0.00324623	0.0818932		4932438A13Rik	0.581634	0.000438739	0.107903		PER2	0.557286	0.00226954	0.193544		GPR155	0.869804	1.33e-06	0.000453808		TMCC3	-0.524619	0.000178733	0.029209
SLC16A9	-0.669614	4.83e-05	0.0144653		PPP1R1B	-0.647582	2.02e-05	0.00919053		PSAT1	0.581045	0.00299103	0.17585		A130012E19Rik	-0.555491	5.96e-06	0.0121469		IDO1	-0.861905	9.72e-05	0.0091071		ARF6	0.740993	0.000186679	0.0301216
MERTK	-0.669321	1.41e-05	0.00819854		4632427E13Rik	-0.645213	0.000585847	0.0333409		SEMA6D	0.580643	0.000117985	0.0445155		SLC44A3	-0.553641	2.71e-05	0.0246446		PSCA	0.854445	0.00236027	0.0697164		HIST3H2A	-0.628037	0.000191617	0.0305317
SLC5A8	0.664561	0.000820114	0.0834959		GUCY1A3	-0.64498	1.11e-05	0.00256025		IVNS1ABP	0.579358	0.00337741	0.185901		4932438A13Rik	-0.553561	0.00133422	0.118985		MAL	0.852389	5.15e-05	0.00546557		CAP1	0.502575	0.000204729	0.0319073
CCL5	-0.66432	0.000679084	0.0751666		NPNT	-0.643271	0.000138744	0.0299758		TNPO3	-0.578252	0.000810714	0.13061		TMEM25	0.552293	0.000475592	0.0723113		NTS	0.851826	1.95e-06	0.000538218		DEFB1	0.606316	0.000205256	0.0319073
NUDT5	-0.66428	0.00157994	0.120596		Gdap10	-0.642196	0.00144014	0.134981		MLXIPL	0.575472	7.13e-05	0.047822		CYBB	-0.548109	0.000504069	0.0723233		ME1	0.848047	8.29e-07	0.000310967		ARG1	0.620124	0.000210135	0.0319997
HPGD	-0.662655	0.00011862	0.029648		TNNT2	-0.642074	1.97e-05	0.00919053		HIVEP3	0.570587	7.34e-06	0.0144297		TARDBP	0.547767	5.72e-05	0.0347158		GKN3	0.847262	8.3e-07	0.000814805		S100A1	0.510588	0.000211473	0.0319997
GLIPR1	0.662271	0.000474129	0.0634261		FMO2	-0.641509	0.000314407	0.0231951		NOL4L	0.564166	0.000444806	0.0951734		ASB13	0.5474	0.000730645	0.121901		tap2	-0.846443	2.31e-06	0.000575301		Clca3b	-0.673575	0.000218205	0.0320265
GCLC	-0.65958	0.000240891	0.0443472		LRG1	0.640128	0.000268976	0.0434005		CLDN18	0.56327	0.00293317	0.174753		LRAT	-0.547366	0.000207589	0.0768337		9030411K21Rik	-0.839922	9.99e-08	0.000145352		Gm4354	-0.549686	0.00023509	0.0340533
NAMPT	-0.659096	4.42e-07	0.000643372		NAMPT	-0.632798	8.35e-07	0.000500307		ACY3	-0.562769	0.000965269	0.13061		SCP2	0.54531	0.00252582	0.196321		gbp6	-0.83623	4.85e-05	0.0053322		IFITM3	-0.565527	0.000240881	0.0345002
CPQ	-0.658261	6.27e-06	0.00463194		SLC6A4	-0.632492	8.66e-05	0.0234815		SLC15A2	0.562578	0.00198176	0.158238		NR2C2	-0.541268	8.11e-05	0.0339945		IFITM3	-0.834316	2.25e-06	0.000575301		CD8A	-0.500907	0.000247221	0.0350147
PPP1R1B	-0.656693	1.7e-05	0.00912582		GCLM	-0.632077	1.19e-05	0.00269774		Gsdma2	0.559711	0.00182444	0.155424		hamp	0.540756	0.00203069	0.186225		MUC5AC	0.833123	0.00314337	0.0798179		CEACAM1	-0.629266	0.0002557	0.0358177
GIPC2	-0.653146	6.54e-06	0.00463194		SLC35A3	-0.631812	1.8e-06	0.00076258		HNRNPH3	0.559226	0.000374697	0.106139		RASGEF1B	-0.538617	1.72e-05	0.0200571		CXCL9	-0.823599	0.0029351	0.0772525		DLAT	0.503745	0.000272595	0.0374315
DHCR24	-0.652467	0.00113986	0.101612		Zfp950	-0.630034	1.06e-06	0.000599659		YPEL2	0.558511	9.26e-05	0.0410182		gas5	0.538298	0.000254771	0.0831269		UPP1	-0.817592	0.000193826	0.0150504		PDCD6IP	0.617348	0.000273094	0.0374315
HIST2H2BE	-0.647214	2.52e-05	0.0103971		DDHD2	-0.629068	2.53e-05	0.00452324		TARDBP	0.556794	0.00126459	0.124759		PYCR1	-0.537954	0.000423488	0.0999668		TMED6	0.817528	0.00454493	0.0992025		nfkbiz	-0.592184	0.000324094	0.0434866
PANK3	-0.643017	2.42e-05	0.0102904		FUBP1	-0.628027	8.39e-06	0.00497428		STX17	0.556245	0.000172603	0.081488		NKTR	-0.537449	6.91e-05	0.0330321		5730508B09Rik	-0.816583	6.37e-05	0.0152122		DMPK	-0.633594	0.000345663	0.0454244
AKAP9	-0.640849	3.44e-05	0.0132736		ACOX2	-0.624053	5.26e-06	0.00394314		RAB24	0.554292	0.000305702	0.10331		PDCD6IP	0.535581	0.0010537	0.141385		DIO1	0.812613	0.000689093	0.0336546		MAFB	-0.521421	0.000363285	0.0467756
cbr3	0.639192	0.00013055	0.0303104		SLC16A9	-0.620422	3.93e-06	0.0012692		EDN3	-0.553638	0.00155022	0.144673		RSAD1	0.531382	0.000329453	0.0632856		CD36	0.810852	0.00470553	0.101149		TMEM30A	0.538264	0.000375577	0.0478748
MSI2	0.638326	0.000142242	0.0274456		SC5D	-0.620168	0.0012125	0.120748		MOCS1	-0.551561	0.00373501	0.192754		CDC42BPG	0.52943	6.97e-05	0.0330321		SORD	0.80733	2.67e-05	0.00362188		CCND2	-0.580905	0.000451216	0.0553044
Marc1	0.637104	0.000230922	0.0441111		MANBA	-0.619757	9.58e-05	0.0239387		DOPEY2	0.551401	0.00044018	0.107903		ATF5	-0.527312	0.00103175	0.139912		CCKAR	0.793576	0.0121593	0.174778		hamp	0.597386	0.00046242	0.0561378
PLET1	0.633062	0.00253971	0.149206		H2-Aa	-0.617682	0.00270718	0.0751445		muc2	0.547695	9.24e-06	0.0144297		PCP4	-0.527013	7e-05	0.0387721		Akp3	0.788834	3.99e-07	0.000181561		KPNB1	-0.525865	0.000467306	0.0561958
GBP2	-0.631617	3.26e-05	0.0132736		FAM107A	-0.613875	0.000122573	0.0128727		ZMIZ1	0.547406	2.59e-05	0.023981		YWHAZ	0.526657	0.00114252	0.147109		GZMB	-0.787959	0.000109959	0.00991953		APOA2	0.717419	0.00053337	0.0607042
CDC42SE2	-0.625878	2.02e-05	0.00951453		A130012E19Rik	-0.609743	1.54e-06	0.0007123		ARHGAP26	0.541288	3.48e-05	0.0267715		WDFY3	0.526584	0.000519514	0.0724971		RAB30	0.784152	1.87e-05	0.00277249		ZFPM1	-0.609655	0.000549918	0.061261
KYAT1	-0.623708	2.93e-05	0.0114711		TRPM7	-0.593871	2.28e-05	0.00429306		nfkbiz	0.541152	7.88e-05	0.0382353		AHCTF1	-0.521385	0.000613191	0.0821917		Ccl6	0.783053	2.64e-05	0.00361758		acsm3	0.528949	0.000577611	0.0623967
SMC6	-0.620495	0.000645177	0.0727295		INTS6	-0.593451	3.21e-05	0.00519659		PNISR	0.540043	0.000891986	0.103247		TMCC3	-0.52124	3.58e-05	0.0221924		GGH	0.782584	3.07e-05	0.00399485		YWHAZ	0.56586	0.000594706	0.0624212
MAOA	-0.618965	1e-05	0.00511853		KDELC2	-0.593121	2.31e-05	0.00429306		Gt(ROSA)26Sor	0.538591	0.00121461	0.13061		LPAR3	-0.521168	0.00235328	0.193544		BCO1	0.774072	7.53e-06	0.00133387		Gbp2b	0.502549	0.000614799	0.0632004
March6	-0.616794	7.68e-06	0.00434658		MCM5	-0.592986	0.000336196	0.0241185		BAIAP2L1	0.538023	0.0039648	0.193766		ZBTB20	-0.517622	0.000365388	0.094612		HSD17B2	0.769469	0.000154344	0.0125314		HMBS	0.606481	0.000639216	0.0651847
PPARGC1A	-0.6166	0.00192389	0.132164		BC094435	-0.59016	8.54e-05	0.0234815		EDF1	-0.536162	8.6e-05	0.0398363		ACOX2	-0.517539	5.32e-05	0.0347158		MALAT1	-0.768493	0.00570381	0.113427		ANXA10	1.36232	0.000651869	0.0654281
PAPOLA	-0.613768	2.24e-05	0.0102162		RAB14	-0.589929	1.2e-06	0.000610161		Naip1	0.534019	0.000997423	0.13061		SLC12A7	0.517329	0.000461011	0.103097		Tcrg-V4	-0.767452	1.88e-06	0.000532088		PF4	-0.550895	0.000714772	0.0700861
SLC30A7	0.610348	6.29e-06	0.00400324		BB144871	0.587628	0.00115218	0.04911		DMPK	-0.531779	0.00171277	0.152863		MSI2	0.507741	0.00143043	0.120727		ZFPM1	-0.765035	5.01e-05	0.00541544		MAL	0.660253	0.00073255	0.0709922
PXYLP1	-0.605085	8.6e-05	0.020155		TMPRSS4	-0.587131	9.23e-05	0.0239387		MAOA	-0.530943	7.18e-05	0.0365609		PGLYRP1	-0.506856	0.000276657	0.0860132		PLA2G5	-0.764856	3.52e-06	0.000787695		BCL2L15	0.532303	0.000818416	0.0750935
ABHD2	-0.60216	4.38e-05	0.0159465		VPS13A	-0.586428	2.17e-05	0.00429306		TKFC	-0.53029	0.00309268	0.178043		PCK2	-0.504886	0.00045774	0.103097		NUDT5	-0.76332	0.000448736	0.0268546		DAPP1	-0.555584	0.000861759	0.0770572
IQGAP2	-0.600684	0.000123525	0.029709		MIGA1	-0.586324	0.000167852	0.0156872		SRSF11	0.529971	0.000348025	0.103552		ICE1	0.504693	0.00130455	0.158372		CCND1	-0.762798	4.8e-06	0.000970642		GHR	0.535285	0.000884544	0.0777605
WLS	0.599497	8.53e-05	0.0253457		HIST3H2A	-0.585306	0.000391848	0.0587633		Slc5a4a	-0.525635	0.00254118	0.166243		Mir22hg	0.50241	0.00369434	0.16492		GGACT	0.759741	1.98e-06	0.000538218		CDIPT	0.512104	0.000990825	0.0853382
MIGA1	-0.596408	0.000138525	0.0274456		Ces1g	-0.5843	0.000529907	0.0718588		ANO9	0.524368	4.85e-05	0.0290656		TMED3	-0.502363	0.000152053	0.066835		GSTA2	0.756296	0.000352936	0.0225033		BHMT	0.680944	0.0010632	0.0885793
MANBA	-0.594303	0.000151144	0.0335432		RAPGEF2	-0.583751	2.08e-06	0.000785729		PEG3	0.524221	0.000704976	0.122833		GAS2L3	-0.502124	0.00119332	0.113463		IYD	0.756289	2e-05	0.00290375		PM20D1	-0.551762	0.00112628	0.0923847
Igkv14-111	-0.591969	0.00292067	0.16255		FCHSD2	-0.582315	1.39e-05	0.00307827		PARP14	0.522137	0.00051587	0.115365							EPHX1	0.751564	0.000207247	0.0157249		THRSP	0.932467	0.00118921	0.0947431
CD55	0.587788	0.000871815	0.0834959		TSC22D3	-0.58179	0.00152427	0.141824		ETL4	0.52056	0.00186196	0.156148							KLK1	0.749734	0.0100964	0.158831		KMT2A	-0.579349	0.00127948	0.098275
CHMP4C	-0.586906	0.000637727	0.0727295		Akr1c13	-0.581007	0.000173637	0.0334572		SMARCC1	-0.517345	0.00105411	0.111624							NR1D1	-0.747739	0.0157737	0.195781		CD44	-0.511185	0.00129754	0.0990406
REG3A	0.586673	0.000309516	0.0525775		MAPRE2	-0.580568	0.000184036	0.0335129		ALDH18A1	0.515281	0.000406019	0.107903							ZBP1	-0.743914	0.000113331	0.0100868		PSMB8	-0.738259	0.00136349	0.10164
CD36	0.583181	0.00197772	0.134324		GABPB2	-0.580347	4.52e-06	0.00127847		CCDC34	0.514251	0.0010883	0.13061							SBK1	0.739558	9.81e-06	0.00165758		HSD17B11	0.584224	0.00142533	0.104417
CALML4	0.58217	2.36e-05	0.0102904		Car13	-0.580326	8.43e-05	0.0100044		SLC4A7	-0.513795	0.000177142	0.0622257							Ins1	0.738733	0.00718903	0.132235		Oasl2	-0.508562	0.00159877	0.111364
DDX6	-0.581031	0.000123148	0.029709		USP2	-0.579625	0.00215033	0.17025		Car13	-0.511853	0.000341074	0.079002							Naip5	0.733412	0.000503283	0.0280146		Reg2	-1.2421	0.00165565	0.112858
TRIP11	-0.579623	5.64e-05	0.0164263		ENPP3	-0.579217	0.000148626	0.031058		9330112F22Rik	0.511493	1.27e-05	0.0144297							ACP6	0.730184	1.38e-06	0.000453808		CLDN18	0.526875	0.00170916	0.114171
aadac	-0.578145	9.19e-05	0.0260231		SLC5A12	-0.576375	0.0108708	0.149795		GGH	0.509032	0.00226275	0.162956							GIMAP4	-0.724951	0.000481227	0.027722		XDH	-0.514502	0.00171969	0.114171
GCLM	-0.577096	3.9e-05	0.0132359		HLF	-0.576136	0.000718522	0.0877778		GPD1	-0.508981	0.000261386	0.10331							CYP27A1	0.723778	0.00158893	0.0562614		H2AFZ	-0.606983	0.00176002	0.115645
PLA2G4C	0.57621	0.00267239	0.161086		MRPL9	-0.574994	4.46e-05	0.00667682		NFKBIA	0.507345	0.00102705	0.13061							MUC3	0.723274	0.000168043	0.013472		MALAT1	-0.62069	0.00180402	0.116141
RETSAT	0.575024	0.000368466	0.0552569		Igtp	-0.573195	0.00130507	0.126991		Gbp8	0.505325	0.00211795	0.159749							LIPG	-0.721537	1.84e-06	0.000532088		PSCA	0.882021	0.0018233	0.116792
Ms4a4b	0.569312	0.00182058	0.128974		Slc23a4	-0.572454	1.82e-05	0.00385446		RBM45	0.50532	0.00124862	0.124759							BEX1	0.720941	3.61e-05	0.00447191		STAT2	-0.558031	0.0018949	0.118986
rorc	-0.564263	0.000510915	0.0651342		CLDND1	0.571864	0.00225883	0.176646		Trp53bp1	0.505016	0.00105995	0.13061							GC	0.715375	0.00419959	0.0949153		Mptx1	0.644787	0.00196413	0.120075
FMO5	-0.562502	0.000223549	0.0438398		PELI1	-0.566534	1.71e-06	0.000758247		SBNO2	0.502555	9.8e-05	0.0415977							CALML4	0.714888	1.63e-06	0.000506745		Mcpt2	0.984724	0.00197431	0.120075
WEE1	-0.561829	3.66e-05	0.0137134		ABCD3	-0.566391	0.000555439	0.0323329		FUS	0.502539	0.000320811	0.10331							Gm5485	0.71448	1.34e-05	0.00619906		TNPO3	-0.513607	0.00224099	0.125534
KNL1	-0.559854	3.38e-05	0.0127561		DEPTOR	-0.566145	3.95e-05	0.0135964												SREBF1	0.714051	2.88e-05	0.00377982		SCP2	0.553356	0.00224739	0.125534
CFI	-0.557522	0.000627543	0.0727295		CCDC186	-0.56575	1.85e-05	0.00385446												Slc6a20a	0.712281	0.000931887	0.0395959		mthfd2	-0.553907	0.00229604	0.126699
LPGAT1	-0.556925	0.000477673	0.0634261		1810073G21Rik	0.563681	0.0106149	0.148244												GIMAP7	-0.712152	1e-05	0.00165758		PTGR1	0.507391	0.00246166	0.132255
FAR2	-0.556032	4.32e-05	0.0142003		CPQ	-0.563329	4.31e-05	0.0140953												fam134b	0.711909	0.000478795	0.027722		Irgm2	-0.68259	0.00251647	0.133101
RSAD1	0.555434	0.000204925	0.036624		TCF21	-0.561191	0.000157221	0.0323242												RPRD2	0.710146	0.000520674	0.0453342		GNA13	-0.514251	0.00266037	0.135559
HSD3B2	-0.554987	0.002983	0.16326		PLEKHA8	-0.560653	4.24e-06	0.0012692												Mt1	0.708711	0.000890894	0.0386266		AHSG	0.551778	0.00268963	0.135559
CYBB	0.554913	7.2e-05	0.0191286		5830443J22Rik	-0.560174	6.81e-06	0.00182584												cbr3	0.707625	4.15e-05	0.00489472		Serpina1c	0.577634	0.00275173	0.136484
CD8A	-0.553117	8.55e-05	0.0253457		RSRP1	-0.559542	0.000447606	0.0641082												CD3G	-0.702629	0.000474086	0.027722		Igk	-1.03165	0.0030619	0.1458
ARIH1	0.55065	0.00112325	0.0995005		rorc	-0.559203	0.000556717	0.0739216												CORO1C	-0.701745	1.21e-05	0.00197172		CCL5	-0.554842	0.00312394	0.1458
NAA15	-0.548988	0.00207216	0.13686		eif2ak2	-0.557596	8.45e-05	0.0100044												NEDD4	0.697843	4.11e-06	0.000888897		PRSS2	-0.975185	0.00319201	0.147422
ACER1	-0.548903	0.000386951	0.0547482		MID1	0.55622	3.43e-05	0.00537588												PKLR	-0.696967	4.54e-06	0.000932575		TIPARP	-0.50428	0.00328563	0.14864
WNK1	-0.54609	0.00329167	0.17267		TMEM30A	0.555432	0.000274276	0.0437025												ABCA1	0.695588	7.44e-06	0.00133387		GC	0.7385	0.00331166	0.14864
ME2	-0.545688	0.000330754	0.0533686		NUP153	-0.552647	0.000143104	0.0140173												Marc1	0.6914	9.63e-05	0.00909589		GZMB	-0.542681	0.00345	0.150093
1810011O10Rik	-0.543649	0.00377712	0.193354		GSTM2	-0.547498	0.000510549	0.071201												GPA33	-0.69002	4.08e-06	0.000888897		ALB	1.12543	0.00349321	0.151389
A930005H10Rik	0.536857	3.19e-06	0.00270739		NUDT21	-0.546386	2.04e-05	0.00415517												CIRBP	0.689801	0.000427719	0.0259625		GAST	0.579697	0.00358349	0.152772
VPS13A	-0.535513	6.78e-05	0.0186671		9930031P18Rik	-0.544168	7.96e-06	0.0020264												Slc5a4b	0.688801	0.00149329	0.0539667		PHGDH	-0.557476	0.00383015	0.157271
FAM96A	0.532404	0.000455417	0.0617575		TOP1	-0.543346	1.01e-05	0.00244323												PNLIPRP2	0.684612	0.00975566	0.155885		Cd24a	0.509076	0.00392515	0.157957
CREBBP	-0.531503	0.000692593	0.0768387		RIDA	0.542794	0.000223415	0.039012												GLUL	0.682145	0.00010539	0.00966399		gcnt2	0.562552	0.00400108	0.157957
RAB8B	0.531424	0.000555615	0.0690773		HYOU1	0.540393	0.000267072	0.0434005												D5Ertd579e	-0.682093	5.8e-06	0.00310976		ANK3	-0.508905	0.0044926	0.167939
ITGA6	-0.530958	0.000199327	0.0409809		DAPP1	-0.540084	0.00110932	0.114964												ABCG8	0.680676	0.000136158	0.0115707		Reg3d	-0.58056	0.0051353	0.178851
Akr1c12	-0.530575	0.000273383	0.0484001		GSTA3	-0.538393	7.07e-05	0.0209501												BAK1	-0.678719	4.3e-06	0.000899462		OGT	-0.695362	0.00562982	0.185435
BCO2	-0.528852	0.00121672	0.104794		COQ10B	-0.537877	2.58e-05	0.00453646												NLRC5	-0.677759	5.69e-06	0.00310976		Ppnr	-0.501292	0.00634513	0.193564
FAM117A	0.527862	0.00141806	0.112274		VNN1	0.5377	0.00183351	0.157924												MAFB	-0.673087	2.15e-05	0.00305321		GKN2	1.21874	0.00646626	0.195069
APOB	-0.522861	0.000905266	0.0894967		FKBP5	-0.537624	0.00132503	0.127956												GCLC	0.671827	0.000143534	0.0119583		Adh6a	-1.79617	4.46e-14	4.54e-10
TM4SF4	0.522192	0.000875972	0.0834959		Gm7420	0.533179	0.000798106	0.0411205												ciita	-0.669884	0.000289872	0.0200815		4633401B06Rik	-1.61899	7.2e-12	2.77e-08
LRG1	0.519177	0.00185019	0.128974		ATAT1	-0.532252	9.33e-06	0.00231884												Gsdma2	0.669339	0.000332468	0.0368303		9030411K21Rik	-1.27075	5.19e-11	1.32e-07
PLBD1	0.518887	0.000108219	0.0286679		D5Ertd579e	-0.531606	2.36e-05	0.00429306												1810065E05Rik	-0.667595	0.00311077	0.0793701		9930031P18Rik	-0.735757	7.74e-08	0.000112571
DCAF13	0.516757	0.000231854	0.0441111		HSPA8	-0.531134	0.000783995	0.0908508												Ces1e	0.665868	0.000511735	0.0282385		PDE5A	-0.714746	1.55e-07	0.000197993
ATP8A1	-0.515775	0.000810797	0.0834959		HSP90AA1	-0.530791	0.000177242	0.0334572												APOB	0.663922	6.37e-06	0.001211		NKTR	-0.780714	3.69e-07	0.000417429
Slfn4	0.514919	0.00220201	0.140594		CAMK2D	-0.529847	0.000603802	0.0339831												Igkv4-72	-0.663873	0.00257876	0.072731		TBX3	-0.693211	7.23e-07	0.000718977
PAPSS2	-0.512353	0.000559492	0.0690773		PARP3	0.529409	0.002493	0.185838												MOCS1	-0.663357	0.000809836	0.037133		FAM63B	-0.723289	7.76e-07	0.000718977
IBTK	-0.511238	0.00183233	0.128974		POLB	-0.529321	2.63e-05	0.00453665												ACOX2	0.661849	2.39e-06	0.000575301		5730508B09Rik	-1.10299	1.03e-06	0.000875757
DYNLL2	-0.510709	0.00125783	0.104843		9030622M22Rik	-0.528999	3.55e-05	0.00548241												SRD5A2	0.654795	1.54e-05	0.00242012		1810046K07Rik	-0.779402	1.33e-06	0.00100334
SH3BGRL2	0.509884	6.33e-05	0.0179209		OSGEPL1	-0.527889	7.43e-05	0.00934702												NNT	0.653933	5.83e-05	0.00604066		HIST2H2BE	-0.796259	1.38e-06	0.00100334
PER2	-0.507605	0.000159791	0.0345229		PLSCR1	-0.527365	0.000836904	0.041588												BOK	0.653933	0.00218794	0.0666093		Gsdma2	1.01907	1.55e-06	0.0010525
Cyp2b10	-0.505807	0.00289421	0.16255		CALML4	0.526015	7.74e-05	0.0224215												CRELD2	-0.653628	7.45e-05	0.00741577		CAMK2D	-0.562758	1.94e-06	0.00123616
TFDP2	0.504574	0.00125436	0.105687		FBXO33	-0.524073	0.00037625	0.0570959												PLSCR1	0.652223	0.00191678	0.0621709		A930005H10Rik	0.535534	3.31e-06	0.00198066
ENTPD5	-0.502639	0.00170747	0.125458		MTRF1L	-0.523899	0.000582204	0.0333197												PLB1	0.649438	2.39e-06	0.00173558		5830443J22Rik	-0.557157	7.34e-06	0.00345154
NIPBL	-0.500783	0.000286225	0.0448581		E230008O15Rik	-0.523641	0.000306401	0.0229424												Ifi47	-0.649094	2.79e-05	0.00370657		Zfp950	-0.55118	7.44e-06	0.00345154
					ATP2B1	-0.52333	0.000359685	0.0247575												TRIM24	0.646974	0.000147489	0.0121711		KHSRP	-0.627535	7.79e-06	0.00345154
					MSI2	0.522359	0.00110746	0.0483384												TM4SF4	0.64237	0.000110502	0.00991953		ATAT1	-0.533966	8.93e-06	0.00379034
					Zfp142	-0.522273	4.01e-06	0.0012692												SIK3	0.641606	2.47e-05	0.00930459		TRA2A	-0.58503	1.14e-05	0.00458462
					MED1	-0.520794	0.000669642	0.0830165												ZFR	-0.641543	0.0163961	0.198294		WAC	-0.6628	1.17e-05	0.00458462
					GIPC2	-0.520257	0.000101182	0.0240428												nfkbiz	-0.641415	0.000141547	0.011949		D230019N24Rik	-0.565001	1.52e-05	0.00557027
					ME2	-0.520078	7.34e-06	0.00191684												4921524J17Rik	0.640753	1.42e-05	0.00226438		2610020P09Rik	-0.681176	1.65e-05	0.00557027
					B930012P20Rik	-0.519459	0.00014681	0.0141749												HINFP	0.638538	4.79e-05	0.00530913		CTSO	0.523429	1.66e-05	0.00557027
					CKB	-0.518966	0.00028823	0.0448058												GHRL	0.638312	4.26e-05	0.00493197		XAF1	-0.622941	1.67e-05	0.00557027
					FMO5	-0.518192	0.000187327	0.0167395												CROT	0.638006	0.000120361	0.0105085		130004C03	-0.511659	1.8e-05	0.00557027
					MERTK	-0.517942	0.000261223	0.0432442												ASB13	0.634215	0.000180488	0.0142899		C430003N24Rik	-0.548598	1.83e-05	0.00557027
					PTCH1	-0.514911	0.00196889	0.163762												slc39a8	0.630422	0.00514067	0.107072		NR2C2	-0.607848	1.9e-05	0.00557027
					RIF1	-0.512606	0.0002375	0.019468												PTGR1	0.629253	0.000361471	0.0228103		onecut2	-0.54704	2e-05	0.00564575
					MARCHF7	-0.511742	8.77e-05	0.0102712												ACSL1	0.624829	0.00162907	0.0567371		TBC1D23	-0.655529	2.05e-05	0.00564575
					5730458M16Rik	-0.511337	0.000270207	0.0212575												CD55	0.624156	0.000498239	0.0278555		Trim12c	-0.545351	2.62e-05	0.00684925
					IFI44L	0.51041	8.23e-05	0.0233004												TINAG	0.623898	0.000119749	0.0105085		ZCCHC7	-0.509573	3.07e-05	0.00761769
					RSAD1	0.509916	0.000502958	0.0305631												PARP3	-0.622527	0.000613449	0.0314042		AU021025	-0.531704	3.15e-05	0.00763928
					PDE4DIP	-0.509698	9.89e-05	0.0107587												MSI2	0.621891	0.000190426	0.0285274		SLC35A3	-0.511014	3.36e-05	0.00796614
					YPEL2	-0.50344	0.00545227	0.104995												GSTK1	0.617895	0.000305696	0.0209501		STRIP2	0.591843	3.53e-05	0.00818377
					FCHO2	-0.502177	2.93e-05	0.00482062												UTY	0.617763	0.000196761	0.0151091		SH3BGRL2	0.530295	3.91e-05	0.00865201
					4632418H02Rik	-0.502044	9.15e-05	0.0105892												OSBPL1A	0.616985	4.35e-05	0.00495662		SENP6	-0.561345	4.19e-05	0.00907733
					SEMA7A	0.500425	0.000297109	0.0456295												ALDH1A1	0.616487	1.85e-05	0.00277249		ERAP1	-0.613151	5.24e-05	0.0110002
																				NKG7	-0.61607	3.3e-05	0.004241		PXYLP1	-0.592938	6.78e-05	0.0125596
																				MARK2	-0.615823	8.72e-05	0.00833576		4632418H02Rik	-0.513316	7.03e-05	0.0125596
																				RETSAT	0.614771	0.00194529	0.0624633		B930012P20Rik	-0.545337	8.37e-05	0.0142056
																				UGT2A3	0.613317	8.05e-05	0.0077783		B4GALT5	-0.550623	8.91e-05	0.0146435
																				HERC6	-0.6126	0.000166696	0.0257292		MRPL9	-0.541612	9.18e-05	0.0148406
																				Clca3a2	-0.611113	0.00088607	0.0386266		GPR151	0.55998	0.000111765	0.0160359
																				ALDH6A1	0.610492	0.000356046	0.0225797		1810014B01Rik	0.574403	0.000117036	0.0165589
																				MME	0.610419	8.59e-06	0.00147938		Tnfsf13os	-0.856561	0.000150523	0.0196587
																				PDE5A	-0.608747	1.92e-06	0.00150402		TFDP2	0.619267	0.000158096	0.0200532
																				FAM63B	-0.608706	8e-07	0.000814805		HERC6	-0.554335	0.00021078	0.0238579
																				EIF4EBP2	-0.607644	0.00330461	0.0825959		GUCY1A3	-0.505827	0.000216952	0.0242867
																				TRA2A	-0.606541	0.000176801	0.0140855		ZSWIM8	-0.546426	0.000226509	0.0248113
																				CAT	0.603419	0.00012601	0.0108531		B230214O09Rik	-0.629564	0.000245726	0.0260751
																				RMND5A	0.599752	0.000803627	0.0369813		AI844685	-0.508697	0.000303391	0.0299138
																				CLDN18	0.599667	0.00177538	0.0600292		LY6E	-0.681018	0.000374703	0.0331922
																				YME1L1	0.598942	0.000249496	0.0183834		Cyp2j6	0.596251	0.000793058	0.0539995
																				BST1	0.598765	5.23e-05	0.00548593		RGS2	0.580874	0.00081941	0.0542145
																				March7	0.598416	0.000617785	0.0314996		RGS13	1.34641	0.00182133	0.084336
																				RBFOX3	0.596772	8.28e-05	0.0168708		DKC1	0.63086	0.00242783	0.0945496
																				RAB27B	0.595618	2.16e-05	0.00305321		Iglv1	0.557255	0.00250277	0.0945496
																				GSR	-0.59524	0.000320568	0.0216302
																				ugt2b5	0.592576	0.00190504	0.0621062
																				SEC61A1	-0.592069	3.65e-05	0.00447264
																				PAPOLA	0.590449	0.000466216	0.0276412
																				CTSH	-0.590178	1.05e-05	0.00534545
																				BHMT	0.589398	0.00346835	0.0846956
																				CYM	0.588308	4.71e-06	0.00299653
																				FAM213A	0.586536	0.00251547	0.0722178
																				EID1	0.586077	0.0018594	0.0614036
																				NFE2L2	0.585814	0.00259385	0.102815
																				SLC25A36	0.585576	0.00956139	0.153888
																				BC089597	0.58459	0.00113093	0.04505
																				SIRT1	0.582117	0.00107499	0.0437793
																				GMFB	0.581699	0.00279279	0.0749197
																				FBRS	-0.581411	0.00436761	0.0971046
																				MEP1A	0.579376	3.97e-05	0.0047891
																				NKTR	-0.57743	2.84e-05	0.00963085
																				NDRG1	0.577082	0.0141931	0.186217
																				GLS	0.576873	7.26e-05	0.0160802
																				Ces2a	0.576586	0.000143152	0.0119583
																				B4GALT5	-0.575681	5.22e-05	0.0136348
																				BMI1	0.575373	0.00545389	0.110631
																				SLC46A1	0.57446	0.000478403	0.027722
																				CD177	-0.573968	8.76e-05	0.00833576
																				H2-D1	-0.573672	5.25e-05	0.00548593
																				SCOC	0.57299	6.63e-05	0.00670664
																				RBM45	0.572027	0.000375929	0.0394803
																				Irgm1	-0.571937	0.0014616	0.0535375
																				DDX3Y	0.570991	0.000553218	0.0293828
																				IRF8	-0.570079	0.000494074	0.0277613
																				ARF6	0.568437	0.00218448	0.0666093
																				ARIH1	0.566566	0.000861838	0.0589231
																				MGST2	0.566506	1.35e-05	0.00218351
																				HNRNPAB	0.56642	0.00338655	0.0834345
																				Chil4	0.564741	0.0166558	0.199392
																				B230214O09Rik	-0.560954	0.000793446	0.0565233
																				IFT22	-0.560778	0.000851937	0.0379552
																				RAD23B	-0.560726	0.00248673	0.0720803
																				NUS1	0.559546	0.000210354	0.0158662
																				SP100	-0.558123	0.000170325	0.025897
																				Ighg	-0.557208	0.0167464	0.199392
																				CDX2	0.556004	0.000723553	0.0344147
																				Naip1	0.555791	0.000693652	0.033748
																				HSD3B2	-0.554851	0.00298864	0.0778886
																				Cyp3a25	0.554711	0.00350062	0.0851573
																				TMCC3	-0.553276	0.000100717	0.0093032
																				GHR	0.553002	0.000656036	0.0327168
																				sgpp1	0.552122	0.00151815	0.0544138
																				IRF1	-0.5509	9.98e-05	0.00928284
																				ADH4	0.550744	0.000527763	0.0287495
																				Rab9	0.548717	0.00103939	0.0428098
																				NPL	0.54795	0.00181113	0.0606625
																				PLSCR4	0.547274	0.000134192	0.0220486
																				Oasl2	-0.546368	0.000854566	0.0379552
																				ZSCAN21	0.546345	0.00757271	0.136976
																				BCO2	-0.546258	0.000913619	0.0393319
																				ADPGK	-0.546158	2.76e-05	0.00369725
																				APCDD1	0.545302	4.1e-05	0.00488646
																				SIKE1	0.54297	0.000650298	0.0326352
																				LY6E	-0.542967	0.00297888	0.111157
																				B930012P20Rik	-0.541803	9.03e-05	0.0180449
																				Siah1a	0.541777	0.000657804	0.0327168
																				FKBP9	0.541158	0.000493188	0.0277613
																				H2-K1	-0.539262	0.000113948	0.0100868
																				AMBP	0.539023	0.000664736	0.0328426
																				NFKBIA	-0.538995	0.000420447	0.0411836
																				ELOVL6	-0.538642	0.00128974	0.049519
																				Clca3b	-0.537965	0.0017754	0.0600292
																				CLU	0.537484	0.0162484	0.197576
																				STAT2	-0.536453	0.00260297	0.072731
																				CHPT1	0.53589	0.0040142	0.0923629
																				cds1	-0.534751	2.8e-05	0.00963085
																				ELOVL1	-0.534695	0.000585342	0.0307052
																				NDN	0.533483	0.00398618	0.0920505
																				Zfp110	0.53169	0.000479481	0.027722
																				SH3BGRL2	0.530752	0.000280741	0.0198811
																				GMDS	-0.530408	9.69e-05	0.0186225
																				SLC31A1	0.530391	0.000823232	0.0373951
																				KHSRP	-0.530341	6.87e-05	0.0155611
																				PIGR	-0.52855	0.000275251	0.0196013
																				SLC7A6OS	-0.52822	0.000125835	0.0220486
																				PSME1	-0.528166	0.000189732	0.0148375
																				TLE3	-0.527939	4.72e-05	0.00530913
																				4930402H24Rik	-0.526949	0.00040386	0.0407338
																				PELI1	-0.526712	0.000451301	0.042178
																				PSMB10	-0.524587	0.000167633	0.013472
																				PDP1	0.524461	0.00126203	0.0712938
																				IMPAD1	0.524184	0.000676726	0.0333059
																				POLR3A	0.523755	0.000334993	0.0220111
																				CD7	-0.523348	4.36e-05	0.00495662
																				CAMK2D	-0.523284	5.57e-06	0.00310976
																				TMEM30A	0.52328	0.000494377	0.0277613
																				LAG3	-0.522071	0.00162311	0.0566843
																				Erdr1	0.521998	0.0143935	0.187602
																				SLC36A1	-0.521683	0.01052	0.195204
																				PTPN22	-0.521365	0.000820414	0.0373951
																				Car12	0.520426	0.000202235	0.0154365
																				PSME3	-0.520311	0.0132426	0.18009
																				REC8	-0.519996	0.000484977	0.027722
																				Rdh7	0.519717	0.00432913	0.0966435
																				Cyp2j9	0.519494	0.00206938	0.0652931
																				SCN2B	-0.518722	1.32e-05	0.00619906
																				LEAP2	0.518598	0.00116843	0.0459689
																				TMPRSS4	-0.518213	0.000343729	0.0223547
																				SLC4A7	-0.518008	0.00119677	0.0692696
																				SESN1	0.517546	0.00274244	0.0749197
																				ATM	-0.516925	0.00668573	0.125698
																				CXCL10	-0.516454	4.97e-05	0.00541544
																				MUC4	-0.514638	0.00425014	0.129542
																				ATF5	-0.514347	0.00128307	0.0494117
																				CTSO	0.514067	2.1e-05	0.00882199
																				RBM39	0.51328	0.00106247	0.0435475
																				FAM198B	0.512389	0.000888641	0.0386266
																				H2AFZ	-0.510798	0.00647521	0.123747
																				CCAR1	-0.510599	2.73e-05	0.00963085
																				IGSF9	0.510398	0.000970682	0.0406718
																				SNRNP40	0.509209	0.0166467	0.199392
																				SLC38A2	0.507752	0.0117176	0.172078
																				RNPC3	0.507483	0.000603294	0.0311343
																				DSP	0.505715	0.000307843	0.0209843
																				TM2D2	0.505629	0.00149449	0.0539667
																				RHPN2	0.505398	0.000918191	0.0393319
																				THG1L	0.50491	4.78e-05	0.0131496
																				ATL2	0.504674	0.000144146	0.0231707
																				DCK	0.503912	0.00393497	0.0916984
																				GPR151	0.502136	0.00036926	0.0394803
																				Rdh9	0.501105	0.000343643	0.0223547
																				FBLN1	0.500424	0.000216596	0.0161459
																				TSPAN8	0.500323	0.000326932	0.0219182
																				lgals9	-0.500004	0.000123747	0.0107306

## Sheet: Common & sex-specific DE genes
Common genes shared by Fabp2-/- Male&Female	Fabp2-/- male-specific DE genes	Fabp2-/- female-specific DE genes		Common genes shared by Fabp6-/- Male&Female	Fabp6-/- male-specific DE genes	Fabp6-/- female-specific DE genes		Common genes shared by Fabp2-/-;Fabp6-/- Male&Female	Fabp2-/-;Fabp6-/- male-specific DE genes	Fabp2-/-;Fabp6-/- female-specific DE genes
FABP2	CTRC	Rhox4b		FABP6	Reg2	FABP6		Igk-V28	Cyp2c29	Rhox4b
Igk-V28	Cyp2c29	Erdr1		Igk-V28	SAA1	Igk-V28		FABP2	GKN1	ALOX5AP
PRSS3	Scd1	SERPINI2		Rhox4b	GKN1	Rhox4b		Erdr1	Ces1d	TEX12
Adh6a	Reg2	SAA1		Erdr1	GKN2	Erdr1		H2-Ab1	PRSS3	Siglecf
4633401B06Rik	SLPI	1810065E05Rik		SPTSSB	ANXA10	SPTSSB		REG4	Ceacam10	HSPH1
Hsd3b3	MALAT1	MBL2		NEAT1	NPAS2	NEAT1		FABP6	IAPP	MANBA
2810417H13Rik	POU2AF1	Ceacam10		MUC5AC	TAF15	MUC5AC		CTSE	TTR	SCO2
9030411K21Rik	G6PC	Irgm2		PRPF4B	DNAH2	PRPF4B		2810417H13Rik	SCPEP1	IGFBP4
BCO2	LPAR3	ATM		PCK1	ARNTL	PCK1		H2-Aa	Serpina3k	aadac
SCPEP1	PFN2	SPTSSB		HNRNPA2B1	SLC34A2	HNRNPA2B1		TMED7	BCHE	HSP90AA1
Abcb1a	TAF15	1810046K07Rik		TMED7	NFIL3	TMED7		H2-Eb1	Rps4l	KLF9
5730508B09Rik	NR1D1	SCO2		MLXIPL	2010309G21Rik	MLXIPL		CD74	Acaa1b	BC094435
HIST2H2BE	Acaa1b	AHCTF1		KMT2D	GPATCH8	KMT2D		GBP2	Ins2	spink4
GBP2	KLK1	4931406C07Rik		RNASEL	CHAC1	RNASEL		UBD	Ces1g	ADH1
Cyp2c55	CP	GAS2L3		Clca3a1	ZKSCAN3	Clca3a1		Hsd3b3	AFP	Wfdc21
Akr1c19	C3	TIPARP		DMPK	DAB1	DMPK		ST3GAL4	GSTA4	FUBP1
PXYLP1	HMGCS2	TRA2A		Ceacam10	Irgm2	Ceacam10		BCO2	tff1	AKAP9
March6	CD79A	FAM63B		ATAT1	D18Ertd232e	ATAT1		MME	PLA2G16	Vsir
GCLC	PNLIPRP2	H2AFZ		Tnfsf13os	2010001A14Rik	Tnfsf13os		SPTSSB	1190002N15Rik	CBL
Mfsd7b	Tcrg-V4	GSTM1		MUC3	SLC13A1	MUC3		BAK1	CUBN	SC5D
SLC13A1	Ighg	Iglv1		OGT	Gm4354	OGT		SERPINI2	Car3	HN1
Gbp2b	CLU	Ccl6		Gsdma2	TNRC6A	Gsdma2		TLE3	Serpina1b	RORA
AMACR	MZB1	NDFIP2		SLC9A3	XAF1	SLC9A3		H2-DMa	Cyp2b10	CALR
REG4	GKN3	NPL		PSAT1	Slfn4	PSAT1		MGST2	HEXB	MAP4
ERCC8	FAM46C	GSTM3		BAK1	2210407C18Rik	BAK1		CALML4	GSTA3	TSPAN6
Cyp2b10	HSD17B2	STK17B		PNISR	RGS2	PNISR		Igtp	TAF15	HSD17B6
Nat8f5	PER3	ANK3		HELZ2	ZSCAN26	HELZ2		ighm	REG3A	DST
KYAT1	DAB1	TMIGD1		FUS	GPA33	FUS		STAT1	Mt2	IBTK
SH3BGRL2	RNASE4	SENP6		ARF6	RBP2	ARF6		NEDD4	Igkv14-111	NDEL1
slc39a8	PMP22	ZBTB44		MAL	PSME3	MAL		ATM	TKFC	HCK
PDE5A	MEF2C	C430003N24Rik		muc2	LUC7L	muc2		ME1	GPR155	HIST3H2A
GZMA	TFRC	NR2C2		Car13	ACTN1	Car13		GZMA	NTS	CAP1
ME1	CUBN	Ces2a		RSRP1	FAM160B2	RSRP1		PSMB9	GKN3	DEFB1
aadac	INSIG2	SYNPO2		4932438A13Rik	ZFPM1	4932438A13Rik		Ccl6	tap2	ARG1
IBTK	NT5E	B230214O09Rik		TARDBP	Iglv1	TARDBP		iigp1	gbp6	S100A1
2010309G21Rik	SMC2	4632427E13Rik		SCP2	SFPQ	SCP2		ERCC8	MUC5AC	Gm4354
PPP1R1B	Naip1	GUCY1A3			B4GALT6	Per2		IDO1	CXCL9	CEACAM1
FMO2	GGH	NPNT			ASNS	A130012E19Rik		TSPAN8	UPP1	DLAT
LRG1	SLC5A8	Gdap10			TTC39B	Slc44a3		Ighg	TMED6	PDCD6IP
NAMPT	CCL5	TNNT2			IFIT1	Tmem25		SIKE1	DIO1	DMPK
GCLM	NUDT5	SLC6A4			RECQL5	Cybb		TMCC3	CD36	CCND2
DDHD2	HPGD	SLC35A3			Reg3d	Asb13		ARF6	SORD	hamp
SLC16A9	GLIPR1	Zfp950			VAT1	Lrat		Clca3b	CCKAR	KPNB1
MANBA	DHCR24	FUBP1			MYO5B	Nr2c2		IFITM3	Akp3	APOA2
VPS13A	PANK3	ACOX2			SEMA6D	Hamp		CD8A	RAB30	acsm3
MIGA1	AKAP9	SC5D			IVNS1ABP	Rasgef1b		nfkbiz	GGH	YWHAZ
USP2	cbr3	H2-Aa			TNPO3	Gas5		MAFB	BCO1	Gbp2b
SLC5A12	MARC1	FAM107A			HIVEP3	Pycr1		TMEM30A	HSD17B2	PF4
HLF	PLET1	A130012E19Rik			NOL4L	Nktr		ZFPM1	Tcrg-V4	BCL2L15
PELI1	CDC42SE2	TRPM7			CLDN18	Pdcd6ip		HMBS	PLA2G5	DAPP1
CPQ	SMC6	INTS6			ACY3	Rsad1		ANXA10	NUDT5	CDIPT
rorc	MAOA	KDELC2			SLC15A2	Cdc42bpg		MAL	CCND1	PM20D1
VNN1	PPARGC1A	MCM5			HNRNPH3	Atf5		GHR	GGACT	THRSP
CALML4	PAPOLA	BC094435			YPEL2	Pcp4		BHMT	GSTA2	KMT2A
MSI2	SLC30A7	RAB14			STX17	Ywhaz		PSMB8	IYD	CD44
GIPC2	ABHD2	BB144871			RAB24	Wdfy3		HSD17B11	EPHX1	Reg2
ME2	IQGAP2	TMPRSS4			EDN3	Ahctf1		Oasl2	KLK1	XDH
CKB	WLS	HIST3H2A			MOCS1	Tmcc3		CLDN18	NR1D1	Mptx1
FMO5	Igkv14-111	Ces1g			DOPEY2	Lpar3		H2AFZ	ZBP1	Mcpt2
MERTK	CD55	RAPGEF2			ZMIZ1	Zbtb20		MALAT1	SBK1	TNPO3
RSAD1	CHMP4C	FCHSD2			ARHGAP26	Acox2		PSCA	Ins1	mthfd2
	REG3A	TSC22D3			nfkbiz	Slc12a7		STAT2	Naip5	GNA13
	CD36	Akr1c13			Gt(ROSA)26Sor	Msi2		SCP2	ACP6	AHSG
	DDX6	MAPRE2			BAIAP2L1	Pglyrp1		PTGR1	GIMAP4	Igk
	TRIP11	GABPB2			EDF1	Pck2		Irgm2	CYP27A1	PRSS2
	PLA2G4C	Car13			Naip1	BC018507		Serpina1c	MUC3	TIPARP
	RETSAT	ENPP3			MAOA	2210403K04Rik		CCL5	LIPG	GAST
	Ms4a4b	MRPL9			TKFC	Tmed3		GC	BEX1	PHGDH
	WEE1	Igtp			SRSF11	Gas2l3		GZMB	Gm5485	Cd24a
	KNL1	Slc23a4			Slc5a4a			ALB	SREBF1	gcnt2
	CFI	CLDND1			ANO9			OGT	Slc6a20a	ANK3
	LPGAT1	ABCD3			PEG3			GKN2	GIMAP7	Reg3d
	FAR2	DEPTOR			PARP14			Adh6a	fam134b	Ppnr
	HSD3B2	CCDC186			ETL4			4633401B06Rik	RPRD2	9930031P18Rik
	CYBB	1810073G21Rik			SMARCC1			9030411K21Rik	Mt1	TBX3
	CD8A	TCF21			ALDH18A1			PDE5A	cbr3	1810046K07Rik
	ARIH1	PLEKHA8			CCDC34			NKTR	CD3G	HIST2H2BE
	NAA15	5830443J22Rik			SLC4A7			FAM63B	CORO1C	A930005H10Rik
	ACER1	RSRP1			9330112F22Rik			5730508B09Rik	PKLR	5830443J22Rik
	WNK1	eif2ak2			GGH			Gsdma2	ABCA1	Zfp950
	1810011O10Rik	MID1			GPD1			CAMK2D	MARC1	ATAT1
	A930005H10Rik	TMEM30A			NFKBIA			KHSRP	GPA33	WAC
	FAM96A	NUP153			Gbp8			TRA2A	CIRBP	D230019N24Rik
	CREBBP	GSTM2			RBM45			CTSO	Slc5a4b	2610020P09Rik
	RAB8B	NUDT21			Trp53bp1			SH3BGRL2	PNLIPRP2	XAF1
	ITGA6	9930031P18Rik			SBNO2			B930012P20Rik	GLUL	130004C03
	Akr1c12	TOP1						B4GALT5	D5Ertd579e	C430003N24Rik
	FAM117A	RIDA						GPR151	ABCG8	NR2C2
	APOB	HYOU1						HERC6	NLRC5	onecut2
	TM4SF4	DAPP1						B230214O09Rik	GCLC	TBC1D23
	PLBD1	GSTA3						LY6E	ciita	Trim12c
	DCAF13	COQ10B						Cyp2j6	1810065E05Rik	ZCCHC7
	ATP8A1	FKBP5							Ces1e	AU021025
	Slfn4	Gm7420							APOB	SLC35A3
	PAPSS2	ATAT1							Igkv4-72	STRIP2
	DYNLL2	D5Ertd579e							MOCS1	SENP6
	PER2	HSPA8							ACOX2	ERAP1
	TFDP2	HSP90AA1							SRD5A2	PXYLP1
	ENTPD5	CAMK2D							NNT	4632418H02Rik
	NIPBL	PARP3							BOK	MRPL9
		POLB							CRELD2	1810014B01Rik
		9030622M22Rik							PLSCR1	Tnfsf13os
		OSGEPL1							PLB1	TFDP2
		PLSCR1							Ifi47	GUCY1A3
		FBXO33							TRIM24	ZSWIM8
		MTRF1L							TM4SF4	AI844685
		E230008O15Rik							SIK3	RGS2
		ATP2B1							ZFR	RGS13
		Zfp142							4921524J17Rik	DKC1
		MED1							HINFP	Iglv1
		B930012P20Rik							GHRL
		PTCH1							CROT
		RIF1							ASB13
		March7							slc39a8
		5730458M16Rik							ACSL1
		IFI44L							CD55
		PDE4DIP							TINAG
		YPEL2							PARP3
		FCHO2							MSI2
		4632418H02Rik							GSTK1
		SEMA7A							UTY
									OSBPL1A
									ALDH1A1
									NKG7
									MARK2
									RETSAT
									UGT2A3
									Clca3a2
									ALDH6A1
									EIF4EBP2
									CAT
									RMND5A
									YME1L1
									BST1
									MARCHF7
									RBFOX3
									RAB27B
									GSR
									ugt2b5
									SEC61A1
									PAPOLA
									CTSH
									CYM
									FAM213A
									EID1
									NFE2L2
									SLC25A36
									BC089597
									SIRT1
									GMFB
									FBRS
									MEP1A
									NDRG1
									GLS
									Ces2a
									BMI1
									SLC46A1
									CD177
									H2-D1
									SCOC
									RBM45
									Irgm1
									DDX3Y
									IRF8
									ARIH1
									HNRNPAB
									Chil4
									IFT22
									RAD23B
									NUS1
									SP100
									CDX2
									Naip1
									HSD3B2
									Cyp3a25
									sgpp1
									IRF1
									ADH4
									Rab9
									NPL
									PLSCR4
									ZSCAN21
									ADPGK
									APCDD1
									Siah1a
									FKBP9
									H2-K1
									AMBP
									NFKBIA
									ELOVL6
									CLU
									CHPT1
									cds1
									ELOVL1
									NDN
									Zfp110
									GMDS
									SLC31A1
									PIGR
									SLC7A6OS
									PSME1
									4930402H24Rik
									PELI1
									PSMB10
									PDP1
									IMPAD1
									POLR3A
									CD7
									LAG3
									SLC36A1
									PTPN22
									Car12
									PSME3
									REC8
									Rdh7
									Cyp2j9
									SCN2B
									LEAP2
									TMPRSS4
									SLC4A7
									SESN1
									CXCL10
									MUC4
									ATF5
									RBM39
									FAM198B
									CCAR1
									IGSF9
									SNRNP40
									SLC38A2
									RNPC3
									DSP
									TM2D2
									RHPN2
									THG1L
									ATL2
									DCK
									Rdh9
									FBLN1
									lgals9

## Sheet: Sex-biased genes
WT					Fabp2-/-					Fabp6-/-					Fabp2-/-;Fabp6-/-
symbol	logFC	P.Value	FDR		symbol	logFC	P.Value	FDR		symbol	logFC	P.Value	adj.P.Val		symbol	logFC	P.Value	FDR
Xist	4.56972	8.73e-17	1.11e-12		Xist	4.63652	6.64e-17	8.47e-13		DDX3Y	-4.09362	1.54e-17	1.96e-13		Xist	4.46157	1.37e-16	8.72e-13
DDX3Y	-3.47417	3.37e-16	2.15e-12		DDX3Y	-3.57569	1.96e-16	1.25e-12		Xist	4.59597	7.84e-17	4.99e-13		DDX3Y	-4.07025	1.71e-17	2.19e-13
EIF2S3Y	-2.53523	1.65e-12	5.26e-09		EIF2S3Y	-3.01713	7.01e-14	2.62e-10		EIF2S3Y	-2.75682	3.64e-13	1.16e-09		EIF2S3Y	-2.70045	5.29e-13	1.69e-09
Cyp2c29	2.3392	1.02e-06	0.00144639		CTRC	-2.35899	3.55e-09	8.76e-06		KDM5D	-1.72294	2.8e-12	7.15e-09		KDM5D	-1.56864	1.48e-11	3.78e-08
Rhox4b	-1.6134	8.95e-08	0.000190038		PDK4	1.4224	7.44e-06	0.00790403		Ceacam10	-1.38472	1.89e-07	0.000401558		Igkv15-103	-1.3402	0.000389684	0.183974
Erdr1	-1.36621	9.78e-07	0.00144639		CUBN	1.32724	1.95e-07	0.000355742		Clca3b	-1.14277	2.69e-07	0.000489761		UTY	-1.08462	1.39e-07	0.000295592
IAPP	1.33644	0.000271241	0.073564		UBD	-1.24727	7.35e-05	0.0585409		UBD	-1.78316	7.5e-07	0.00106204		SCPEP1	1.03295	3.87e-05	0.04127
Ceacam10	-1.31168	4.2e-07	0.000764958		G6PC	1.18591	0.000100931	0.0756801		SAA1	-2.28938	1.22e-06	0.00155634		Cyp2c55	0.944824	3.89e-05	0.04127
UBD	-1.19668	0.000116347	0.0411964		KDM5D	-1.12738	4.12e-09	8.76e-06		RETSAT	0.883411	2.3e-06	0.00266715		Mt2	-0.895715	5.93e-05	0.0581209
CCKAR	1.06505	0.00144352	0.197934		CD79A	-1.01195	0.000627061	0.194955		GSTK1	0.914501	2.96e-06	0.0031469		Clca3b	-0.875125	1.06e-05	0.0168985
Igkv4-72	-1.06115	2.34e-05	0.0114793		MZB1	-0.91929	0.000151602	0.187112		CCL28	-0.809548	4.92e-06	0.0048291		HIST1H1C	-0.673803	1.69e-05	0.0239553
KDM5D	-1.02184	2e-08	5.11e-05		Slc5a4a	0.906602	8.84e-06	0.00866936		CUBN	1.04159	5.86e-06	0.00497598		HMGCS1	-0.668346	0.000105127	0.0788266
Cyp2c55	1.01848	1.56e-05	0.00949727		AFP	0.903899	0.000309094	0.151539		Nat8f2	0.70924	8.78e-06	0.00699366		Siglecf	0.650522	0.000123459	0.082828
Ces1d	0.980926	0.00153682	0.199353		gbp6	-0.89321	2.21e-05	0.0201533		UTY	-0.791715	1.11e-05	0.00806256		PTBP3	-0.619851	0.000276899	0.144006
CUBN	0.977354	1.92e-05	0.0102235		Irgm2	-0.891419	0.000220306	0.122097		PSAT1	-1.0027	1.15e-05	0.00806256		RHPN2	-0.614632	0.000132473	0.0844314
TMED6	0.97728	0.00108647	0.167106		UTY	-0.844203	4.84e-06	0.00617503		Clca3a2	-0.896157	1.43e-05	0.00829849		ALOX5AP	0.570476	0.000141979	0.0861812
PNLIPRP2	0.976665	0.000606664	0.114976		PCK1	0.815034	0.000215733	0.199788		Ces2a	0.702374	1.44e-05	0.00829849		ABCB7	-0.560775	0.000208718	0.115675
Acaa1b	0.938025	0.000144358	0.0483456		Igtp	-0.722716	0.000138022	0.0879684		Reg2	-1.95139	1.48e-05	0.00829849		MGEA5	-0.55988	0.00028243	0.144006
NDRG1	0.878236	0.000590301	0.114009		AI662270	-0.688253	9.53e-05	0.187112		LCT	0.644528	1.5e-05	0.00829849		KDM5C	0.553487	1.22e-05	0.124261
Cyp2j6	0.87476	0.000638901	0.11803		SLC47A1	0.672841	0.000369055	0.15828		GZMB	-0.925152	1.69e-05	0.00895783		DSP	-0.518247	0.000118461	0.082828
GSTK1	0.82816	1.09e-05	0.00752061		BC089597	0.632956	0.000546886	0.178748		Cyp2c29	1.87373	1.92e-05	0.00978935		CBL	-0.514311	9.39e-05	0.0788266
Ces2a	0.827219	1.67e-06	0.00205866		FMO2	0.629282	0.000106886	0.0756932		EPHX1	0.911245	2.35e-05	0.0115433
Ces1g	0.826322	1.12e-05	0.00752061		FAM46C	-0.620349	0.000130721	0.0876998		GSTA4	0.593339	3.74e-05	0.0170356
GGH	0.818072	1.79e-05	0.00992853		Ifit1bl1	-0.603946	8.42e-05	0.187112		ZBP1	-0.5732	4.07e-05	0.0178995
UTY	-0.817951	7.32e-06	0.00583415		STAT1	-0.59918	0.000564425	0.179868		TTR	1.00087	4.5e-05	0.0185124
SCO2	0.81307	3.15e-06	0.00309335		BCO2	-0.591302	0.000435171	0.162907		Erdr1	1.00088	5.37e-05	0.0213734
GSTM2	0.800611	6.94e-06	0.00583415		SLC46A1	0.581913	0.000422197	0.162907		GZMA	-0.756165	5.72e-05	0.0220854
KDM6A	0.79208	3.4e-05	0.0160293		Eif2s3x	0.56087	4.5e-05	0.0382153		FBLN1	0.553829	6.14e-05	0.0230083
EPHX1	0.758459	0.000188379	0.0561596		GBP2	-0.555175	0.000645813	0.196004		Slc5a4a	0.763104	7.09e-05	0.0258189
PLB1	0.741945	3.08e-07	0.00313333		AKAP9	0.542334	0.000219933	0.122097		Akp3	0.522508	8.29e-05	0.0285497
REG3A	0.740582	2.32e-05	0.0114793		CYBB	-0.524238	0.000139741	0.187112		UPB1	0.617634	9e-05	0.030203
Clca3b	-0.739515	7.96e-05	0.030758		eif2ak2	-0.524085	0.000172085	0.187112		IYD	0.660861	9.68e-05	0.031624
TTR	0.739421	0.00104623	0.167106		Ifi47	-0.500609	0.000467945	0.165691		REG4	0.632404	0.000114008	0.0363316
GSTA4	0.69619	5.07e-06	0.00461399							TM4SF4	0.638013	0.000119028	0.0367678
HEXB	0.683447	6.3e-05	0.025897							CD177	-0.557327	0.000121146	0.0367678
Pbld1	0.672431	0.00056529	0.11088							ASNS	-0.592633	0.000129512	0.0383929
NUDT5	-0.666437	0.00153732	0.199353							ATF5	-0.648259	0.000135709	0.0393155
PKLR	-0.66024	9.18e-06	0.00688527							Slc5a4b	0.875182	0.000150487	0.0408141
FKBP5	0.659123	0.000189445	0.0561596							ABCC3	-0.638758	0.000158816	0.0421756
Cyp2b10	0.657267	0.000278395	0.0739313							PGLYRP1	-0.532335	0.000166315	0.0432655
Igtp	-0.636257	0.000504619	0.103748							GSTM2	0.607498	0.000179447	0.0453028
hamp2	0.631708	0.000286704	0.074584							Mptx1	-0.831928	0.000181254	0.0453028
gbp6	-0.627152	0.000938443	0.158074							Serpina1b	0.996694	0.000198249	0.0476808
GSTM1	0.61604	0.000344239	0.0815765							PCK2	-0.540327	0.00023238	0.0512435
IYD	0.615876	0.000206277	0.0597593							TRDMT1	0.52224	0.000232814	0.0512435
GLUL	0.612871	0.000324364	0.0810719							Cyp2d26	0.60066	0.000237183	0.0512435
SFPQ	0.611427	4.5e-05	0.0204556							HIST1H1C	-0.53242	0.000244246	0.05189
BEX1	0.609322	0.000232877	0.0645322							PHGDH	-0.754717	0.000267025	0.0557995
TMSB10	-0.602411	0.000436255	0.0954142							Ces2g	0.568018	0.000274393	0.0564144
Akp3	0.598813	1.66e-05	0.00961095							Igtp	-0.673321	0.000288957	0.0584656
Gm5485	0.597046	0.000125008	0.15279							CCDC34	-0.588203	0.000306376	0.0610215
GPR155	0.594678	0.000147916	0.0483456							Marc1	0.614343	0.000333993	0.0654986
SQLE	-0.590031	7.48e-05	0.0298071							OXCT1	-0.752211	0.000349456	0.0674927
RETSAT	0.579017	0.000344032	0.0815765							ALB	1.45814	0.000366779	0.0689733
nfkbiz	0.571103	4.09e-05	0.0694102							nfkbiz	-0.575494	0.000429762	0.07777
DAB1	0.56973	0.00144409	0.197934							CEP55	-0.56515	0.000433174	0.07777
KDM5C	0.567911	8.59e-06	0.0400765							Oasl2	-0.581826	0.000474612	0.0833958
GLS2	0.562365	0.000134987	0.15279							FGFR3	0.56265	0.000477594	0.0833958
GKN3	0.561747	0.000193301	0.193771							CYBA	-0.53386	0.000488449	0.0834162
CNN3	-0.557577	9.96e-05	0.0362636							FAM213A	0.698899	0.000547086	0.0882748
Eci3	0.546466	0.000780609	0.140147							ZC3H12A	-0.590411	0.000564552	0.0899544
SYNPO2	0.529155	1.18e-05	0.0400765							Cyp2c55	0.730283	0.00059725	0.0917246
CD177	-0.528742	0.000212042	0.0600644							gbp6	-0.656922	0.000613044	0.0930294
HIST3H2A	0.516567	0.00124435	0.184438							G0S2	0.516192	0.000628123	0.0941963
GHRL	0.508944	0.000478264	0.0999415							BAIAP2L1	-0.666467	0.000664298	0.0973312
Gstm7	0.508806	0.000449114	0.0954142							B4GALT6	0.56663	0.000811297	0.112417
CYM	0.504863	3.66e-05	0.0694102							CYP4B1	0.504871	0.000842021	0.112417
										CCL5	-0.648454	0.000847864	0.112417
										Igk	-1.20138	0.000855455	0.112417
										GC	0.865737	0.00088381	0.113797
										REG3A	0.513779	0.00108187	0.128936
										INMT	0.521539	0.00110121	0.128936
										STAT1	-0.55627	0.00111265	0.128936
										Cyp2j6	0.820325	0.00114339	0.130728
										mthfd2	-0.600614	0.00116519	0.13144
										Scd1	1.25521	0.0012265	0.133674
										PLSCR1	0.675183	0.00143489	0.149923
										2210407C18Rik	-0.596573	0.00164432	0.164705
										USP18	-0.579417	0.00165187	0.164705
										UPP1	-0.651116	0.0016539	0.164705
										NFKBIA	-0.55409	0.00188926	0.18107
										Serpina1c	0.602239	0.00197109	0.183703
										MAT1A	0.526069	0.00205783	0.18861
										iigp1	-0.562257	0.00209472	0.18861
										VWA1	0.51277	0.00215548	0.192139
										IL33	0.67185	0.00224404	0.196783
										Acaa1b	0.699608	0.00225477	0.196783
										Ifit1bl1	-0.859931	6.57e-07	0.00668965
										Iglv1	-1.03425	2.04e-06	0.0103993
										PLB1	0.613689	5.4e-06	0.0137452
										HERC6	-0.724925	7.54e-06	0.0153588
										Gm5485	0.73359	9.36e-06	0.015889
										GMDS	-0.521805	4.95e-05	0.0575929
										2010309G21Rik	-0.981229	5.27e-05	0.0575929
										4932438A13Rik	-0.525418	5.65e-05	0.0575929
										MUC4	-0.775672	8.09e-05	0.0719978
										DDX60	-0.648605	0.00013614	0.0990616
										GPR151	0.526624	0.000222653	0.141761
										GKN3	0.540924	0.000290882	0.164623
										ITGAE	-0.5553	0.000386712	0.187592
										PSPH	-0.506114	0.000526965	0.198822
