# Supplementary material for: Distinct Alteration of Gene Expression Programs in the Small Intestine of Male and Female Mice in Response to Ablation of Intestinal Fabp Genes
Source: Genes (Basel). 2020 Aug 15;11(8):943. doi: 10.3390/genes11080943 (PMC7465894; doi:10.3390/genes11080943)
Supplement: Supplementary file 1 [file genes-11-00943-s001.zip › Supplementary Table S3.xlsx]

## Sheet: Number of nodes, seeds, egdes
	Nodes	Edges	Seeds
Fabp2-/-(M)	145	165	25
Fabp2-/-(F)	177	187	33
Fabp6-/-(M)	178	190	28
Fabp6-/-(F)	233	238	24
Fabp2-/-;Fabp6-/-(M)	727	876	90
Fabp2-/-;Fabp6-/-(F)	450	508	66

## Sheet: Identities of nodes
Fabp2-/-(M)				Fabp2-/-(F)				Fabp6-/-(M)				Fabp6-/-(F)				Fabp2-/-;Fabp6-/-(M)				Fabp2-/-;Fabp6-/-(F)
Label	Degree	Betweenness	Log2FC	Label	Degree	Betweenness	Log2FC	Label	Degree	Betweenness	Log2FC	Label	Degree	Betweenness	Log2FC	Label	Degree	Betweenness	Log2FC	Label	Degree	Betweenness	Log2FC
Per2	22	4184.17	0	Hspa8	29	4981.72	-0.531134	Smarcc1	27	4085.45	-0.517345	Ywhaz	138	23086.5	0.526657	Irf8	272	182732	-0.570079	Ywhaz	138	56837.9	0.56586
Dab1	20	2546	0.703201	Hsp90aa1	24	3504.96	0	Nfkbia	21	7748.64	0.507345	Per2	22	6057.42	0	Ndn	65	47835.4	0	Cbl	46	26204.5	-0.52115
Ppargc1a	19	2750.19	-0.6166	Rorc	18	6231.6	-0.559203	Arntl	21	3785.83	0.876954	Ogt	12	4157.13	0.683077	Sirt1	47	34046.6	0.582117	Nedd4	26	12845.2	0.596612
Rorc	18	2886.28	-0.564263	Med1	13	2034	-0.520794	Dab1	20	4505	0.726626	Tax1bp1	10	2065.78	0.584039	Irf1	41	42684.2	-0.5509	Hsp90aa1	24	16226.1	0
Mef2c	12	1518	0.690043	Camk2d	11	2031	-0.529847	Ogt	12	4578.06	0.5928	Fus	8	3253.87	0.582517	Ccnd1	28	18947	-0.762798	Irf8	18	16298.6	0
Ccl5	11	1610.77	-0.66432	Rif1	10	4509.4	-0.512606	Zfpm1	12	2045	-0.625949	Ddx58	8	2486.3	0	Nedd4	26	22340.1	0.697843	Alb	15	13971.8	1.12543
Cd79a	8	2721.96	0	Foxp3	9	5923.54	0	Sfpq	9	1878.81	0.623065	Pdcd6ip	8	2250.75	0.535581	Nfe2l2	25	15394	0.585814	H2afz	15	4438	-0.606983
Ercc8	8	1203.65	-1.06657	Usp2	8	4129.07	-0.579625	Actn1	9	1380	-0.631364	Mknk2	7	1470.87	-0.589094	Nfkbia	21	11582.3	-0.538995	Gzmb	13	5695.64	-0.542681
Usp2	8	962.41	-0.682831	Ercc8	8	2056.3	-0.729736	Fus	8	1555.09	0.502539	Ubc	6	5596.55	0	Ciita	16	27135.6	-0.669884	Ogt	12	9662.97	-0.695362
Gbp2	7	1618.65	-0.631617	Gbp2	7	2055.31	-0.89079	Nfil3	6	2924	0.814072	Tardbp	5	1953.3	0.547767	Bmi1	16	10213.6	0.575373	Zfpm1	12	5431.39	-0.609655
Ubc	6	5114.37	0	Ubc	6	5303.31	0	Psme3	6	1844.08	-0.636448	Foxp3	5	950.17	0	Alb	15	11345.5	1.44496	Ccl5	11	7721.37	-0.554842
Arntl	6	1584.85	0	Hist1h3e	6	2896.46	-1.00328	Ivns1abp	6	862.36	0.579358	Ywhae	4	5223.33	0	H2afz	15	6480.84	-0.510798	Camk2d	11	4721.29	-0.562758
Irf8	6	1116.61	0	Tsc22d3	6	865	-0.58179	Nfkbiz	6	526.5	0.541152	Hnrnpa2b1	4	690	0.855085	Ubc	14	38634.7	0	Ubc	10	17039.2	0
Per3	6	39.77	-0.722085	Atm	6	865	-0.944601	Ubc	5	9151.32	0	Vegfa	4	690	0.646947	Srebf1	14	8149.36	0.714051	H2-Aa	10	4675.89	-1.58249
Cry1	5	1008.97	0	Irf8	5	864	0	Tardbp	5	1129.95	0.556794	Ank3	3	461	-0.621627	Gzmb	13	6936.53	-0.787959	Calr	9	2766.61	0
Hlf	4	551.08	-0.769115	Tcf21	5	774.75	-0.561191	Ywhae	4	1810.49	0	Sfpq	2	4618.3	0	Zfpm1	12	9891.09	-0.765035	Pdcd6ip	8	3706.7	0.617348
Peli1	4	426	-0.876368	Tcf3	4	2114.9	0	Foxp3	4	1213.7	0	Ldb1	2	1834.03	0	Ogt	12	7759.77	-1.11748	Hck	8	3115	0.65914
Cybb	4	426	0.554913	Hist3h2a	4	1111.39	0	Ddx58	4	700.61	0	Rara	2	1403.7	0	Camk2d	11	7886.37	-0.523284	Ercc8	8	3115	-0.763517
Nr1d1	4	143.97	1.00053	Peli1	4	522	-0.566534	Parp14	3	4076	0.522137	Fbxo32	2	912	0	Ccl5	11	7859.19	-1.13838	Gbp2	7	9560.14	-0.814278
Tcf3	3	2132.95	0	Hlf	4	522	-0.576136	Irf8	3	3824	0	Mapk1	2	721.78	0	Cdx2	11	7746.84	0.556004	Ccnd2	7	2638.9	-0.580905
Sirt1	3	1779.23	0	Nphp1	3	2666.81	0	Rgs2	3	3564	-0.661619	Actg1	2	687	0	H2-Aa	10	4725.27	-2.22857	Ido1	7	2469.92	-0.837906
Foxp3	3	425	0	Arntl	3	2333.69	0	Stat3	3	3314	0	Myh9	2	460	0	Trim24	10	4276.37	0.646974	Ndel1	7	1426.41	-0.719388
Cry2	3	0.4	0	Mid1	3	349	0.55622	Pou5f1	3	785.43	0	Pou5f1	2	434.25	0	Rela	9	13029.7	0	Ywhae	6	11755	0
Per1	3	0.4	0	Traf6	3	298.69	0	Luc7l	3	351	0.633176	Traf2	2	287.58	0	H2-K1	9	4941.1	-0.539262	Kpnb1	6	3552	-0.525865
Rela	2	777.26	0	Pou5f1	2	2397.59	0	Stat6	2	4172	0	Prpf4b	2	246.42	0.957402	Ttr	9	2747.73	1.39897	Rora	6	2672	-0.529264
Sfpi1	2	709.54	0	Esrrb	2	2119	0	Gata1	2	2132	0	Oxct1	2	231	-0.588011	Foxp3	8	16766.8	0	Ghr	6	2577.88	0.535285
Ewsr1	2	705.7	0	Cry1	2	1645.69	0	Nphp4	2	1512	0	Trpm7	2	231	-0.571801	Ercc8	8	4429.45	-1.02213	Nfkbiz	6	2230	-0.592184
Esrrg	2	291.12	0	Ewsr1	2	1610.72	0	Map3k3	2	1471.93	0	Ahctf1	2	231	-0.521385	Rbm39	8	3450.07	0.51328	Hist1h3e	6	2120.6	-0.796259
Creb1	2	284	0	Top1	2	688	-0.543346	Tcf3	2	688.89	0	Ddx17	2	231	0.573359	Afp	8	1465.16	1.06702	Atm	6	1796.62	-0.915648
Ets1	2	143	0	Rnf2	2	530.08	0	Nacc1	2	646.64	0	Hook1	1	0	0	Smarca4	7	23123	0	Stat3	5	7166.48	0
Cul3	2	143	0	Kdm2b	2	530.08	0	Tfcp2l1	2	621.1	0	Clock	1	0	0	Pou5f1	7	10096.4	0	Foxp3	5	2585.67	0
Scd1	2	143	1.87491	Tal1	2	519	0	Esrrb	2	621.1	0	Sin3a	1	0	0	Gbp2	7	5336.54	-1.39624	Arg1	5	2470.55	0.620124
Arih1	2	143	0.55065	Hdac1	2	451.16	0	Per1	2	547.55	0	Usp2	1	0	0	Rad23b	7	4335	-0.560726	Hsph1	5	1977.03	-0.611807
Nfkb1	2	142.61	0	Actb	2	348	0	Per2	2	547.55	0	Btrc	1	0	0	Ido1	7	4017.59	-0.861905	Fbxo32	4	12838.6	0
Irf1	2	142.61	0	Tfcp2l1	2	348	0	Smarca4	2	356.71	0	Sirt1	1	0	0	Stat3	6	7313.39	0	Nfkb1	4	6615.88	0
Pparg	2	71	0	Polb	2	175	-0.529321	Smarca2	2	356.71	0	Gtf2a1	1	0	0	Psme3	6	6320.28	-0.520311	Hist3h2a	4	4837	0
Rxra	2	71	0	Cul3	2	175	0	Ywhaz	2	350	0	Mll1	1	0	0	Jun	6	3653.6	0	Traf6	4	2604.22	0
Cd36	2	0.5	0.583181	Trpm7	2	175	-0.593871	Rara	2	237.28	0	Bhlhe41	1	0	0	Atm	6	3615	-0.516925	Tuba1a	4	1902.62	0
Clock	2	0	0	Ccnb1	2	175	0	Ikbkg	2	228	0	Nr1d1	1	0	0	Nfkb1	6	3495.31	0	Ceacam1	4	1341	-0.629266
Csnk1e	2	0	0	Ccl6	2	175	0.754686	Il6	2	228	0	Cul3	1	0	0	Hnrnpab	6	2820.21	0.56642	Cd8a	4	895.5	-0.500907
Sin3a	1	0	0	Ywhae	2	175	0	Nfkb1	2	228	0	Sfpi1	1	0	0	Ghr	6	2632.44	0.553002	Rgs2	3	7055.13	0.580874
Btrc	1	0	0	Fbxo32	2	123.69	0	Tal1	2	176	0	Srsf10	1	0	0	Nfkbiz	6	2215.29	-0.641415	Ywhab	3	5051.29	0
Gtf2a1	1	0	0	Iqcb1	2	123.69	0	Scp2	2	176	0.644057	Grin1	1	0	0	Ins1	5	4332	0.738733	Iqcb1	3	4547.8	0
Mll1	1	0	0	Nphp4	2	123.69	0	Ets1	2	176	0	Atat1	1	0	0.711009	Kat5	5	3260.26	0	Nphp1	3	3030.14	0
Bhlhe41	1	0	0	Ahctf1	2	44.04	-0.84434	Sirt1	2	176	0	Aph1b	1	0	0	Siah1a	5	2894	0.541777	Jun	3	2131.89	0
Mapk1	1	0	0	Nanog	2	27.65	0	Vat1	2	176	-0.600526	Arhgef6	1	0	0	Rnf2	5	2800.83	0	Ptpn11	3	1947.73	0
Sfpq	1	0	0	Igbp1	1	0	0	Prpf4b	2	55.23	0.882301	Aph1a	1	0	0	Sp1	5	2789.94	0	Pou5f1	3	1940.8	0
Cdk7	1	0	0	Mid1ip1	1	0	0	Cpa3	1	0	0	Snn	1	0	0	Ddx58	5	2313.5	0	Psmb8	3	1780.5	0
Esrrb	1	0	0	Csnk1e	1	0	0	Hdac1	1	0	0	Prnp	1	0	0	Ywhae	5	1993.82	0	H2-Ab1	3	1688.18	-1.18047
Zfp746	1	0	0	Itgb1bp2	1	0	0	Mta2	1	0	0	Rpgrip1l	1	0	0	Mark2	5	1859.24	0	Cebpb	3	1400.63	0
Esrra	1	0	0	Stra8	1	0	0	Ms4a2	1	0	0	Gem	1	0	0	Zfp110	5	1150.37	0	Foxa1	3	1340	0
Sla	1	0	0	Nod1	1	0	0	Rbbp7	1	0	0	Rin1	1	0	0	Sfpi1	5	434.13	0	Ddx58	3	895	0
Pax5	1	0	0	Mapk1	1	0	0	Hdac2	1	0	0	Sparc	1	0	0	Hdac1	4	11516	0	Akap9	3	895	0
Abhd2	1	0	0	Cdc37	1	0	0	Etl4	1	0	0.52056	Ripk1	1	0	0	Rxra	4	2769.71	0	Mcpt2	3	895	0.984724
Slc5a12	1	0	-0.864311	Sim1	1	0	0	Dmpk	1	0	-0.531779	Tnfaip3	1	0	0	Abca1	4	1840.95	0.695588	Mafb	3	895	-0.521421
Bco2	1	0	-0.528852	Krt8	1	0	0	Ggh	1	0	0.509032	Rnf11	1	0	0	Cxcl9	4	1812.56	-0.823599	Rela	3	632	0
Ggh	1	0	0.671291	Gdi1	1	0	0	Cav1	1	0	0	Mapk11	1	0	0	Mt1	4	1697	0.708711	Oasl2	3	530.62	-0.508562
Nrip1	1	0	0	Chordc1	1	0	0	Cul3	1	0	0	Nr0b1	1	0	0	Zbp1	4	1451	-0.743914	Ank3	3	508.7	-0.508905
Foxo3	1	0	0	Slc17a1	1	0	0	Sfpi1	1	0	0	Mlxipl	1	0	0.779391	Nr1d1	4	1449.5	-0.747739	Psmb9	3	448.5	0
Nfkbia	1	0	0	Aip	1	0	0	Srsf10	1	0	0	Bap1	1	0	0	Peli1	4	1097.1	-0.526712	Mtap4	3	403.72	-0.52293
Ywhag	1	0	0	Lrrk2	1	0	0	Grin1	1	0	0	Asxl1	1	0	0	H2-D1	4	299.22	0	Sfpi1	3	340.52	0
Il17a	1	0	0	E130012A19Rik	1	0	0	Casp7	1	0	0	Esrrb	1	0	0	Foxa2	4	27.08	0	Hdac1	2	5592.39	0
Il12rb1	1	0	0	Map3k7	1	0	0	Casp3	1	0	0	Rnf2	1	0	0	Nap1l1	4	27.08	0	Rnf2	2	5244	0
Rbpj	1	0	0	Fcho2	1	0	-0.502177	Atat1	1	0	0.748551	Whsc1	1	0	0	Fbxo32	3	4328	0	Ppp1r9b	2	4057.89	0
Il1r1	1	0	0	Dapp1	1	0	-0.540084	Aplp2	1	0	0	Nphp3	1	0	0	Tcf3	3	2669.83	0	Crk	2	3737.72	0
Il17f	1	0	0	Slc5a12	1	0	-0.576375	Vldlr	1	0	0	Gtf2e1	1	0	0	Tnf	3	2399.76	0	Spna1	2	3737.72	0
Maf	1	0	0	Bco2	1	0	-1.42579	Crkl	1	0	0	Gtf2e2	1	0	0	Cited4	3	2200.13	0	Tcf3	2	3528	0
Batf	1	0	0	Ptch1	1	0	-0.514911	Aplp1	1	0	0	Sh3kbp1	1	0	0	Ube2i	3	1896.24	0	Ywhag	2	2885.17	0
Hif1a	1	0	0	Rxra	1	0	0	Pcdh18	1	0	0	Cep55	1	0	0	Nfe2	3	1694.12	0	Lrrk2	2	2532.45	0
Nphp4	1	0	0	Il17a	1	0	0	Arid1a	1	0	0	Pdcd6	1	0	0	Hoxa2	3	1623.76	0	Set	2	2512.92	0
Aplp2	1	0	0	Il12rb1	1	0	0	Elf1	1	0	0	Plcg2	1	0	0	Usf1	3	1448	0	Enah	2	1941.22	0
Vldlr	1	0	0	Rbpj	1	0	0	Brd7	1	0	0	Tanc2	1	0	0	Stat5a	3	1444.53	0	Dlat	2	1780	0.503745
Crkl	1	0	0	Il1r1	1	0	0	Kdm6b	1	0	0	Arid1a	1	0	0	Psmb8	3	1442.33	0	Ppp2r1a	2	1404.83	0
Aplp1	1	0	0	Il17f	1	0	0	Smarcb1	1	0	0	Syngap1	1	0	0	Psmb10	3	1442.33	-0.524587	Grin1	2	1338	0
Pcdh18	1	0	0	Maf	1	0	0	Sp1	1	0	0	Mal	1	0	0.574168	Oasl2	3	1340.95	-0.546368	Cd74	2	1310.18	-1.09897
Eea1	1	0	0	Batf	1	0	0	Smarcd1	1	0	0	Rem1	1	0	0	Fos	3	1209.84	0	Plcg2	2	894	0
1700021K19Rik	1	0	0	Hif1a	1	0	0	Rbm14	1	0	0	Per1	1	0	0	Ewsr1	3	1089.77	0	Nfya	2	781.07	0
Ncf2	1	0	0	Atat1	1	0	-0.532252	Ptpn11	1	0	0	Strn	1	0	0	Foxo3	3	1070.3	0	Nfyb	2	781.07	0
Rorb	1	0	0	Zfand2a	1	0	0	Tcf4	1	0	0	Eef1b2	1	0	0	Hnf4a	3	1048.62	0	Nfyc	2	781.07	0
Dbp	1	0	0	Tlr9	1	0	0	Ets2	1	0	0	Per3	1	0	0	Mafb	3	829.65	-0.673087	Stat5b	2	764.88	0
Irak1	1	0	0	Cep290	1	0	0	Ifng	1	0	0	Syn1	1	0	0	Ywhab	3	736.01	0	Nphp4	2	760.62	0
Wwtr1	1	0	0	Stub1	1	0	0	Six1	1	0	0	Gfap	1	0	0	H2-Ab1	3	734.6	-1.66747	Zap70	2	667.5	0
Hoxa2	1	0	0	Bag3	1	0	0	L3mbtl2	1	0	0	Mbp	1	0	0	Psmb9	3	725.33	0	Lck	2	667.5	0
Ssbp3	1	0	0	Sult2b1	1	0	0	Add1	1	0	0	Src	1	0	0	Psmb6	3	723.33	0	Actg1	2	522.47	0
Pcbd1	1	0	0	Nphp3	1	0	0	Sp3	1	0	0	Krt18	1	0	0	Psmb4	3	723.33	0	Sp1	2	492.13	0
Ifrd1	1	0	0	Lipc	1	0	0	Rpgrip1l	1	0	0	Tnf	1	0	0	Pcbd1	3	565.25	0	Tal1	2	448	0
Carm1	1	0	0	Grin1	1	0	0	Pdlim5	1	0	0	Spna1	1	0	0	Khsrp	3	402.11	-0.530341	Phgdh	2	448	-0.557476
Ncoa2	1	0	0	Tlr4	1	0	0	Iqcb1	1	0	0	Nefl	1	0	0	Sqstm1	3	382.36	0	Scp2	2	448	0.553356
Phb2	1	0	0	Mks1	1	0	0	Pcp2	1	0	0	Nefm	1	0	0	Sertad1	3	305.21	0	Nova1	2	448	0
Nkx2-5	1	0	0	Atxn3	1	0	0	Chrna1	1	0	0	Eef1a1	1	0	0	Rara	3	263.86	0	Nanog	2	448	0
Ckm	1	0	0	1810046K07Rik	1	0	-0.913717	Sult2b1	1	0	0	Camk2a	1	0	0	Cxcl10	3	230.54	-0.516454	Cap1	2	448	0.502575
Atp6v0d2	1	0	0	Sox11	1	0	0	Nr0b1	1	0	0	Itpr1	1	0	0	Gsta3	3	36.49	0.903768	Ccl6	2	448	0.709673
Hdac4	1	0	0	Cdk1	1	0	0	Mlxipl	1	0	0.575472	Pfkl	1	0	0	Foxa1	3	27.08	0	Fabp6	2	448	-5.83587
Maoa	1	0	-0.618965	Chek1	1	0	0	Bap1	1	0	0	Prkar1b	1	0	0	B2m	3	3.14	0	Psmb6	2	446	0
Hdac1	1	0	0	Hdac4	1	0	0	Asxl1	1	0	0	Gsn	1	0	0	Tbrg1	2	18874.7	0	Psmb4	2	446	0
Ube2l3	1	0	0	Ppp1ca	1	0	0	Rnf2	1	0	0	Cnp	1	0	0	Rnf114	2	18874.7	0	Pik3r1	2	429.24	0
Lrp2	1	0	0	Telo2	1	0	0	Whsc1	1	0	0	Hspa2	1	0	0	Slc11a1	2	7648.17	0	Gata1	2	364.1	0
Alx4	1	0	0	H2afx	1	0	0	Nphp3	1	0	0	Eno1	1	0	0	Mafa	2	5033	0	Nck1	2	346.74	0
Smad6	1	0	0	Ryr2	1	0	0	Sin3a	1	0	0	Tpi1	1	0	0	Hmox1	2	4396.88	0	Irf1	2	257.48	0
Smad7	1	0	0	Flii	1	0	0	Arhgef1	1	0	0	Hspa5	1	0	0	Cacybp	2	3605	0	Hmbs	2	238.22	0.606481
Src	1	0	0	Ywhaz	1	0	0	Cited4	1	0	0	Tal1	1	0	0	Wwtr1	2	3498.1	0	Stat5a	2	206.71	0
Myod1	1	0	0	Nr0b1	1	0	0	Ell	1	0	0	Cryab	1	0	0	Cd74	2	3338.17	-1.38628	Src	2	202.55	0
App	1	0	0	L3mbtl2	1	0	0	Dmrtc2	1	0	0	Pik3r1	1	0	0	Bcl6	2	3135.53	0	Sh3kbp1	2	202.55	0
Myf6	1	0	0	Rbm14	1	0	0	Ldb1	1	0	0	Braf	1	0	0	Ctbp2	2	2753.46	0	Grb2	2	202.55	0
Atf2	1	0	0	Tcf4	1	0	0	Gtf2e1	1	0	0	Camk2b	1	0	0	Ccl6	2	2234.81	0.783053	Hamp	2	137.28	0.597386
Ppara	1	0	0	Pcgf1	1	0	0	Gtf2e2	1	0	0	Kif5c	1	0	0	Dsp	2	2169	0.505715	Foxo3	2	72.37	0
Cebpb	1	0	0	Rorb	1	0	0	Maoa	1	0	-0.530943	Kif2a	1	0	0	Tuba1a	2	2043.76	0	Foxa2	2	0	0
Des	1	0	0	Dbp	1	0	0	Cry2	1	0	0	Prkar2b	1	0	0	Nphp4	2	1448	0	Kat5	2	0	0
Nr5a1	1	0	0	Irak1	1	0	0	Per3	1	0	0	Hspa9	1	0	0	Cebpg	2	1448	0	Nap1l1	2	0	0
Ddit3	1	0	0	Wwtr1	1	0	0	Ezh2	1	0	0	Nsf	1	0	0	Alx3	2	1448	0	Nefl	2	0	0
Stat3	1	0	0	Hoxa2	1	0	0	Epas1	1	0	0	Ina	1	0	0	Ptgs2	2	1312.26	0	Smarca4	2	0	0
Nedd4	1	0	0	Ssbp3	1	0	0	Rnf14	1	0	0	Capza2	1	0	0	Cdkn1a	2	1269.96	0	Dync1h1	2	0	0
Hnf4a	1	0	0	Pcbd1	1	0	0	Hif1a	1	0	0	Capzb	1	0	0	Tbk1	2	1120.77	0	Iigp1	2	0	-0.782604
Efnb2	1	0	0	Myh9	1	0	0	Rorc	1	0	0	Pfkm	1	0	0	Cbfb	2	1091.21	0	Hook1	1	0	0
Cebpa	1	0	0	Gata3	1	0	0	Mll1	1	0	0	Ppp3cb	1	0	0	Arntl	2	1083	0	Cpa3	1	0	0
Foxp1	1	0	0	Tada2a	1	0	0	Usp2	1	0	0	Ppp3cc	1	0	0	Per2	2	1083	0	Mta2	1	0	0
Siah1a	1	0	0	Gata6	1	0	0	Cry1	1	0	0	Golga3	1	0	0	Map3k3	2	937.34	0	Ms4a2	1	0	0
Was	1	0	0	Gata2	1	0	0	Dbp	1	0	0	Slc1a3	1	0	0	Alx4	2	759.46	0	Rbbp7	1	0	0
Yes1	1	0	0	Cdk9	1	0	0	Rora	1	0	0	Foxp1	1	0	0	Tal1	2	725	0	Hdac2	1	0	0
Nfe2	1	0	0	Gata1	1	0	0	Clock	1	0	0	Actb	1	0	0	Car3	2	725	0.933209	Cd8b1	1	0	0
Ebf1	1	0	0	Luzp1	1	0	0	Rela	1	0	0	Ube2d3	1	0	0	Ins2	2	725	1.1072	Ptprcap	1	0	0
Dab2ip	1	0	0	Dapk1	1	0	0	Tnfaip3	1	0	0	Ube2n	1	0	0	Ndrg1	2	725	0.577082	Casp3	1	0	0
Nr1d2	1	0	0	Irf1	1	0	0	Lrp2	1	0	0	Ywhag	1	0	0	Btk	2	725	0	Notch1	1	0	0
Ctcf	1	0	0	Nfkb1	1	0	0	Gata2	1	0	0	Calm3	1	0	0	Hif1a	2	725	0	Bcl6	1	0	0
Plcg1	1	0	0	Hoxa6	1	0	0	Mal	1	0	0.662921	Kcnab2	1	0	0	Scp2	2	725	0.949092	Crem	1	0	0
Nr0b2	1	0	0	Dab2	1	0	0	Smarce1	1	0	0	Ppp2cb	1	0	0	Ccar1	2	725	-0.510599	Rbpj	1	0	0
Cdk6	1	0	0	Alx4	1	0	0	Ehf	1	0	0	Ppp1cc	1	0	0	Pml	2	725	0	Rnf123	1	0	0
Irf4	1	0	0	Smad6	1	0	0	Ikbkb	1	0	0	Ppp3ca	1	0	0	Pigr	2	725	-0.52855	Cebpg	1	0	0
Sqstm1	1	0	0	Smad7	1	0	0	Ctbp1	1	0	0	Ppp2ca	1	0	0	Gclm	2	725	0	Itgb1bp2	1	0	0
Lrpprc	1	0	0	Pbx3	1	0	0	Trp53	1	0	0	Acta1	1	0	0	Atf5	2	725	-0.514347	Stra8	1	0	0
Chd4	1	0	0	Fkbpl	1	0	0	Src	1	0	0	Prkacb	1	0	0	Ppara	2	725	0	Nod1	1	0	0
Ibtk	1	0	-0.511238	Per1	1	0	0	Gpi1	1	0	0	Tuba1a	1	0	0	Psme2	2	725	0	Mapk1	1	0	0
Mybbp1a	1	0	0	Per2	1	0	0	Hoxa9	1	0	0	Hist1h3g	1	0	0	E2f1	2	725	0	Cdc37	1	0	0
Lrrc41	1	0	0	Hoxb8	1	0	0	Ptprq	1	0	0	Ywhah	1	0	0	Arih1	2	725	0.566566	Sim1	1	0	0
Lrp1	1	0	0	Myod1	1	0	0	App	1	0	0	Traf6	1	0	0	Jund	2	701.6	0	Krt8	1	0	0
Nono	1	0	0	Mapt	1	0	0	Il10	1	0	0	Evl	1	0	0	Vdr	2	690.83	0	Gdi1	1	0	0
Ywhab	1	0	0	Hspb1	1	0	0	Il13	1	0	0	Cry1	1	0	0	Pcgf2	2	522.52	0	Chordc1	1	0	0
Cul5	1	0	0	Pcna	1	0	0	Ccl5	1	0	0	Shc1	1	0	0	Ifna4	2	472.82	0	Slc17a1	1	0	0
Csnk1d	1	0	0	Ar	1	0	0	Hes1	1	0	0	C1qa	1	0	0	Ifnb1	2	472.82	0	Aip	1	0	0
Tbx21	1	0	0	Myd88	1	0	0	Il12b	1	0	0	Pde4d	1	0	0	Btrc	2	356.38	0	E130012A19Rik	1	0	0
Nudt5	1	0	-0.66428	Cebpb	1	0	0	Vdr	1	0	0	Pde1b	1	0	0	Traf6	2	336.52	0	Map3k7	1	0	0
Darc	1	0	0	Akt1	1	0	0	Lmna	1	0	0	Mark3	1	0	0	Hes1	2	334.86	0	Lilrb3	1	0	0
Iigp1	1	0	0	Pbx1	1	0	0	Atp6v1a	1	0	0	Enah	1	0	0	Trp53	2	334.86	0	Csf3r	1	0	0
Timeless	1	0	0	Stat3	1	0	0	Efnb2	1	0	0	Nf1	1	0	0	Casp3	2	322.62	0	Was	1	0	0
Nr1h3	1	0	0	Nedd4	1	0	0	Ctbp2	1	0	0	Padi2	1	0	0	Casp7	2	322.62	0	Fcgr1	1	0	0
				Snap25	1	0	0	Siah1a	1	0	0	Psd3	1	0	0	Gata1	2	316.74	0	Itgb1	1	0	0
				Dnajc5	1	0	0	Sumo2	1	0	0	Rogdi	1	0	0	Hmbs	2	261.76	0.960284	Dvl2	1	0	0
				Esrrg	1	0	0	Ppp1ca	1	0	0	D4Wsu53e	1	0	0	Hnf1a	2	229.1	0	Btk	1	0	0
				Tuba1a	1	0	0	Ube2i	1	0	0	Camkv	1	0	0	Pparg	2	215.19	0	Ryr1	1	0	0
				Tubb4b	1	0	0	Traf6	1	0	0	Tfcp2l1	1	0	0	Stat6	2	212.43	0	Lipc	1	0	0
				Irf3	1	0	0	Was	1	0	0	Gas2l3	1	0	0	Cryab	2	202.18	0	Psmc5	1	0	0
				Erg	1	0	0	Yes1	1	0	0	Kctd16	1	0	0	Ctnnb1	2	176.97	0	Gabarap	1	0	0
				Tubb5	1	0	0	Relb	1	0	0	Lrrk2	1	0	0	Ywhag	2	174.78	0	Nkx2-5	1	0	0
				Nfe2	1	0	0	D4Wsu53e	1	0	0	Ccdc88a	1	0	0	Ikbkg	2	164.11	0	Mep1a	1	0	0
				Gas2l3	1	0	0	Dab2ip	1	0	0	Grb2	1	0	0	Il6	2	164.11	0	Pgrmc1	1	0	0
				Lrrfip1	1	0	0	Btrc	1	0	0	Arhgef2	1	0	0	Nfya	2	149.59	0	Rfx3	1	0	0
				Ctcf	1	0	0	Nr1d1	1	0	0	Ksr1	1	0	0	Nfyb	2	149.59	0	Tle3	1	0	-0.663223
				Hsph1	1	0	0	Fbxw11	1	0	0	Kif5b	1	0	0	Nfyc	2	149.59	0	Map1lc3b	1	0	0
				Mapk3	1	0	0	Nfkbib	1	0	0	Myh10	1	0	0	Ssbp3	2	134.81	0	Dlg1	1	0	0
				Irf4	1	0	0	Ctr9	1	0	0	Srsf2	1	0	0	Smad7	2	125.98	0	Abl1	1	0	0
				Sqstm1	1	0	0	Plcg1	1	0	0	Spnb2	1	0	0	Ikbkb	2	96.66	0	Egfr	1	0	0
				Ints6	1	0	-0.593451	Srsf2	1	0	0	Vat1	1	0	0	Ptpn11	2	93.99	0	Cd40	1	0	0
				Chd4	1	0	0	Nr0b2	1	0	0	Mapk3	1	0	0	Cxcr3	2	59.06	0	Sla2	1	0	0
				Ibtk	1	0	-0.656544	Irak1	1	0	0	Map2k2	1	0	0	Tfcp2l1	2	51.5	0	Lyn	1	0	0
				Ppp2r1a	1	0	0	Cdk6	1	0	0	Crk	1	0	0	Irak1	2	48.86	0	Eps8	1	0	0
				Med26	1	0	0	Ppp1r9b	1	0	0	Syn2	1	0	0	Irf2	2	18.73	0	Fyn	1	0	0
				Nacc1	1	0	0	Kdm1a	1	0	0	Cltc	1	0	0	Cd36	2	13.27	0.810852	Tnfrsf11a	1	0	0
				Med23	1	0	0	Rbbp8	1	0	0	Git1	1	0	0	Il12b	2	0	0	Dok3	1	0	0
				Sgta	1	0	0	Hlf	1	0	0	Arhgef18	1	0	0	Socs1	2	0	0	Inpp5d	1	0	0
				Mapre2	1	0	-0.580568	Sall4	1	0	0	Bcr	1	0	0	Il18	2	0	0	Fgr	1	0	0
				Lrrfip2	1	0	0	Mafa	1	0	0	Camk2d	1	0	0	Irf4	2	0	0	Crkl	1	0	0
				Raf1	1	0	0	Elf5	1	0	0	Ppp1r9b	1	0	0	Tlr9	2	0	0	Themis	1	0	0
				Kat2a	1	0	0	Lrp1	1	0	0	Sbf1	1	0	0	Cbl	2	0	0	Sla	1	0	0
				Tmod3	1	0	0	Cul5	1	0	0	Ppp2r1a	1	0	0	Nr1h2	2	0	0	Plcg1	1	0	0
				Tbx21	1	0	0	Rsrc1	1	0	0	Tubb2a	1	0	0	Mafg	2	0	0	Erbb2	1	0	0
				Iigp1	1	0	0	Csnk1e	1	0	0	Mtap6	1	0	0	Nos2	2	0	0	Dapp1	1	0	-0.555584
				Cry2	1	0	0	Nfkb2	1	0	0	Nacc1	1	0	0	Sumo1	2	0	0	Dmpk	1	0	-0.633594
								Baz1b	1	0	0	Gramd1b	1	0	0	Il27	2	0	0	Erap1	1	0	-0.613151
												Madd	1	0	0	Iigp1	2	0	-1.2899	Prss2	1	0	-0.975185
												Rims3	1	0	0	Gclc	1	0	0.671827	Bco2	1	0	-0.900007
												Nanog	1	0	0	Cpa3	1	0	0	Rxra	1	0	0
												Tufm	1	0	0	Mta2	1	0	0	Psma3	1	0	0
												Dlat	1	0	0	Ms4a2	1	0	0	Bin1	1	0	0
												Ppfia2	1	0	0	Rbbp7	1	0	0	Cdk2	1	0	0
												Rps6ka5	1	0	0	Hdac2	1	0	0	Cdkn1a	1	0	0
												Coro2a	1	0	0	Fam175b	1	0	0	Cdk6	1	0	0
												Itch	1	0	0	Usf2	1	0	0	Cdk4	1	0	0
												Wdr37	1	0	0	Gopc	1	0	0	Nrip1	1	0	0
												Pacs1	1	0	0	Nkx2-2	1	0	0	Nfkbia	1	0	0
												Matr3	1	0	0	Tfap2a	1	0	0	Ptpn12	1	0	0
												Itpka	1	0	0	Lilrb3	1	0	0	Cav1	1	0	0
												Rab11fip5	1	0	0	Zbtb20	1	0	0	Nck2	1	0	0
												Asb13	1	0	0	Notch1	1	0	0	Tnik	1	0	0
												Wdr7	1	0	0	Crem	1	0	0	Litaf	1	0	0
												Ak5	1	0	0	Rbpj	1	0	0	Wbp1	1	0	0
												Sh3bp4	1	0	0	Rnf123	1	0	0	Usp2	1	0	0
												Rheb	1	0	0	Nphp1	1	0	0	Ube4b	1	0	0
												Camk2g	1	0	0	Ryr1	1	0	0	Ndfip1	1	0	0
												Wac	1	0	-0.642533	Slc38a2	1	0	0.507752	Prrg2	1	0	0
												Atad3a	1	0	0	Rfx3	1	0	0	Rnf11	1	0	0
												Myo5a	1	0	0	Agtr2	1	0	0	Grb10	1	0	0
												Homer3	1	0	0	Il7r	1	0	0	Lgals2	1	0	0
												Nono	1	0	0	Rsad2	1	0	0	Atxn1	1	0	0
												Erc1	1	0	0	Polr2f	1	0	0	Psap	1	0	0
												Raf1	1	0	0	Il15	1	0	0	Cryab	1	0	0
												Ywhab	1	0	0	Tlr3	1	0	0	Pax6	1	0	0
												Pdhb	1	0	0	Il12rb1	1	0	0	Atat1	1	0	-0.533966
												Creb3l4	1	0	0	Irf9	1	0	0	Aph1b	1	0	0
												Eef1g	1	0	0	Il12a	1	0	0	Rara	1	0	0
												Ap2b1	1	0	0	Il7	1	0	0	Arhgef6	1	0	0
												Csnk1d	1	0	0	Tap1	1	0	0	Aph1a	1	0	0
												Set	1	0	0	Cubn	1	0	0.956314	Snn	1	0	0
												Ndel1	1	0	0	Tle3	1	0	-0.527939	Prnp	1	0	0
												Arhgef7	1	0	0	Acox2	1	0	0.661849	Rpgrip1l	1	0	0
												Dync1h1	1	0	0	Slitrk1	1	0	0	Gem	1	0	0
												Inpp5e	1	0	0	Hax1	1	0	0	Rin1	1	0	0
												Csda	1	0	0	Slc15a3	1	0	0	Plcb2	1	0	0
												Myo18a	1	0	0	Marcksl1	1	0	0	Ifng	1	0	0
												Csnk1e	1	0	0	Serpina9	1	0	0	1810046K07Rik	1	0	-0.779402
												Mlf1	1	0	0	Ctsb	1	0	0	Sox11	1	0	0
												Plec	1	0	0	Cotl1	1	0	0	Cdk1	1	0	0
												Zranb2	1	0	0.607197	Isg20	1	0	0	Chek1	1	0	0
												Atp2b2	1	0	0	Htatip2	1	0	0	Ccnb1	1	0	0
												Cry2	1	0	0	Plek	1	0	0	Stk39	1	0	0
												Trim3	1	0	0	Hsp90ab1	1	0	0	Hspb1	1	0	0
												Timeless	1	0	0	Mlkl	1	0	0	Hspa8	1	0	0
												Arntl	1	0	0	Elp3	1	0	0	Dok1	1	0	0
												Pfkp	1	0	0	Zdhhc6	1	0	0	Hdac4	1	0	0
												Smarcb1	1	0	0	Il6ra	1	0	0	Ppp1ca	1	0	0
												Clip2	1	0	0	Cyp4f18	1	0	0	Telo2	1	0	0
												Nos1	1	0	0	Cd53	1	0	0	H2afx	1	0	0
												Mtmr1	1	0	0	Etv3	1	0	0	Ryr2	1	0	0
												Homer1	1	0	0	Dennd4b	1	0	0	Flii	1	0	0
																Hoxc10	1	0	0	Pcgf1	1	0	0
																Stambpl1	1	0	0	Kdm2b	1	0	0
																Hrh4	1	0	0	Wwtr1	1	0	0
																Arg1	1	0	0	Hoxa2	1	0	0
																Nabp1	1	0	0	Ewsr1	1	0	0
																Lpxn	1	0	0	Ssbp3	1	0	0
																Slc10a7	1	0	0	Pcbd1	1	0	0
																Iscu	1	0	0	Nr0b1	1	0	0
																Ccdc109b	1	0	0	Mlxipl	1	0	0
																Dab2	1	0	0	Bap1	1	0	0
																Fopnl	1	0	0	Asxl1	1	0	0
																Chi3l4	1	0	0.564741	Esrrb	1	0	0
																Fas	1	0	0	Whsc1	1	0	0
																Napsa	1	0	0	Nphp3	1	0	0
																H2-Q10	1	0	0	Ikbkg	1	0	0
																Itga5	1	0	0	Il6	1	0	0
																Nlrp3	1	0	0	Cep55	1	0	0
																Lyz2	1	0	0	Pdcd6	1	0	0
																Slc12a6	1	0	0	Tanc2	1	0	0
																Cox18	1	0	0	Arid1a	1	0	0
																Dennd2a	1	0	0	Syngap1	1	0	0
																Pxk	1	0	0	Pten	1	0	0
																Ccdc106	1	0	0	Dctn1	1	0	0
																Abhd2	1	0	0	Diap1	1	0	0
																Mtm1	1	0	0	Mal	1	0	0.660253
																Phgdh	1	0	0	Alx4	1	0	0
																Cdca7	1	0	0	Fkbpl	1	0	0
																Ppm1k	1	0	0	Socs3	1	0	0
																Pfkp	1	0	0	Rem1	1	0	0
																Htr2c	1	0	0	Strn	1	0	0
																Dapp1	1	0	0	Eef1b2	1	0	0
																Irf5	1	0	0	Ehf	1	0	0
																Cyp46a1	1	0	0	Sp3	1	0	0
																Arhgap22	1	0	0	Ctbp1	1	0	0
																Zeb2	1	0	0	Hunk	1	0	0
																Isg15	1	0	0	Syn1	1	0	0
																Gpr18	1	0	0	Afp	1	0	0
																Irx5	1	0	0	Gfap	1	0	0
																Tlr13	1	0	0	Mbp	1	0	0
																Asgr2	1	0	0	Prkaca	1	0	0
																Ly86	1	0	0	Kit	1	0	0
																Zbtb32	1	0	0	Krt18	1	0	0
																Entpd1	1	0	0	Ttr	1	0	0
																S1pr2	1	0	0	Nefm	1	0	0
																Cab39l	1	0	0	Csf1r	1	0	0
																Rit2	1	0	0	Eef1a1	1	0	0
																Capza2	1	0	0	Camk2a	1	0	0
																Nckap1	1	0	0	Itpr1	1	0	0
																Cd274	1	0	0	Pfkl	1	0	0
																Alg9	1	0	0	Gsn	1	0	0
																Tmem229b	1	0	0	Cnp	1	0	0
																Ctps2	1	0	0	Atf2	1	0	0
																Lsg1	1	0	0	Hspa2	1	0	0
																Rhpn2	1	0	0.505398	Eno1	1	0	0
																Csf3r	1	0	0	Tpi1	1	0	0
																Dmpk	1	0	0	Nefh	1	0	0
																Gpr88	1	0	0	Hspa5	1	0	0
																Casp1	1	0	0	Wnt7a	1	0	0
																Uts2d	1	0	0	Fas	1	0	0
																Gimap6	1	0	0	Braf	1	0	0
																Snx10	1	0	0	Camk2b	1	0	0
																Parp14	1	0	0	Kif5c	1	0	0
																Tlr11	1	0	0	Kif2a	1	0	0
																Gda	1	0	0	Ptpn6	1	0	0
																Mov10	1	0	0	Prkar2b	1	0	0
																Acvr2a	1	0	0	Akt1	1	0	0
																Pld4	1	0	0	Flt1	1	0	0
																Tnfsf13b	1	0	0	Hspa9	1	0	0
																Gpr150	1	0	0	Cdkn1b	1	0	0
																Nup160	1	0	0	Nsf	1	0	0
																Cdkn2b	1	0	0	Ina	1	0	0
																Snx30	1	0	0	Capza2	1	0	0
																Jdp2	1	0	0	Capzb	1	0	0
																Irx3	1	0	0	Pfkm	1	0	0
																Naaa	1	0	0	Syk	1	0	0
																Trem2	1	0	0	Rfx1	1	0	0
																Cox7b	1	0	0	Rfx2	1	0	0
																Tapbp	1	0	0	Ppp3cb	1	0	0
																Slurp1	1	0	0	Ppp3cc	1	0	0
																Wipf1	1	0	0	Hnf4a	1	0	0
																Cenpj	1	0	0	Stat6	1	0	0
																Ercc6l	1	0	0	Golga3	1	0	0
																Ehd1	1	0	0	Ctbp2	1	0	0
																Tifab	1	0	0	Slc1a3	1	0	0
																Kynu	1	0	0	Actb	1	0	0
																Rnf144b	1	0	0	Calm3	1	0	0
																Fam117b	1	0	0	Kcnab2	1	0	0
																Cbwd1	1	0	0	Ppp2cb	1	0	0
																Tle6	1	0	0	Pafah1b1	1	0	0
																Amica1	1	0	0	Ppp1cc	1	0	0
																Rxfp4	1	0	0	Ppp3ca	1	0	0
																Ptprj	1	0	0	Acta1	1	0	0
																Atf6b	1	0	0	Prkacb	1	0	0
																Lig4	1	0	0	Tubb4b	1	0	0
																Pdlim2	1	0	0	Hist1h3g	1	0	0
																Mdm2	1	0	0	Ywhah	1	0	0
																Sh3bgrl	1	0	0	Dlg3	1	0	0
																Eif2s1	1	0	0	Tbx3	1	0	-0.693211
																Man2b2	1	0	0	Evl	1	0	0
																Aif1	1	0	0	Bid	1	0	0
																Fastkd3	1	0	0	Cxcr4	1	0	0
																Irgm1	1	0	-0.571937	Ldb1	1	0	0
																Adamts2	1	0	0	Irf3	1	0	0
																Gins3	1	0	0	Wbp2	1	0	0
																Tmem39a	1	0	0	Cry1	1	0	0
																Hsd17b4	1	0	0	Casp7	1	0	0
																Tcp1	1	0	0	Shc1	1	0	0
																Mgat1	1	0	0	C1qa	1	0	0
																Ldhc	1	0	0	Tubb5	1	0	0
																Ttc5	1	0	0	Xdh	1	0	-0.514502
																Usp18	1	0	0	Apoa1	1	0	0
																Hk3	1	0	0	Yy1	1	0	0
																Bcl2	1	0	0	Pde4d	1	0	0
																Pax5	1	0	0	Pde1b	1	0	0
																Erap1	1	0	0	Mark3	1	0	0
																Ebf1	1	0	0	Itk	1	0	0
																Khnyn	1	0	0	Nf1	1	0	0
																Cdc42se1	1	0	0	Sox9	1	0	0
																Clec4n	1	0	0	Igfbp5	1	0	0
																Uso1	1	0	0	Nfe2	1	0	0
																Tmem168	1	0	0	Ebf1	1	0	0
																Vps26a	1	0	0	Cbfb	1	0	0
																Cdc26	1	0	0	Padi2	1	0	0
																Ifih1	1	0	0	Mitf	1	0	0
																Prss2	1	0	0	Psd3	1	0	0
																Cybb	1	0	0	Rogdi	1	0	0
																Gpr68	1	0	0	Camkv	1	0	0
																Aicda	1	0	0	Tfcp2l1	1	0	0
																Abcg3	1	0	0	Lrrfip1	1	0	0
																Dtx3l	1	0	0	Kctd16	1	0	0
																Hexa	1	0	0	Ccdc88a	1	0	0
																Tlr4	1	0	0	Arhgef2	1	0	0
																Wasf1	1	0	0	Ksr1	1	0	0
																Lamp1	1	0	0	Laptm5	1	0	0
																Abcd1	1	0	0	Scnn1a	1	0	0
																Rfx4	1	0	0	Sox17	1	0	0
																Kif27	1	0	0	Zfp148	1	0	0
																Dnalc1	1	0	0	Kif5b	1	0	0
																Trim26	1	0	0	Myh10	1	0	0
																Slc5a12	1	0	0	Spnb2	1	0	0
																Rod1	1	0	0	Vat1	1	0	0
																Frem2	1	0	0	Mapk3	1	0	0
																Eif4enif1	1	0	0	Syn2	1	0	0
																Osbpl3	1	0	0	Sqstm1	1	0	0
																En2	1	0	0	Cltc	1	0	0
																Ints12	1	0	0	Git1	1	0	0
																Carhsp1	1	0	0	Arhgef18	1	0	0
																Cln8	1	0	0	Bcr	1	0	0
																Bco2	1	0	-0.546258	Fam63b	1	0	-0.723289
																Cd68	1	0	0	Sbf1	1	0	0
																Tas2r138	1	0	0	Kdm1a	1	0	0
																Tln1	1	0	0	Synm	1	0	0
																N4bp1	1	0	0	Tubb2a	1	0	0
																Tpra1	1	0	0	Mtap6	1	0	0
																Klf7	1	0	0	Gramd1b	1	0	0
																Etv6	1	0	0	Madd	1	0	0
																Add2	1	0	0	Rims3	1	0	0
																Rtp4	1	0	0	Rbbp8	1	0	0
																Rchy1	1	0	0	Rap2a	1	0	0
																Atrx	1	0	0	Tufm	1	0	0
																Il18r1	1	0	0	Ppfia2	1	0	0
																Gripap1	1	0	0	Rps6ka5	1	0	0
																Clec9a	1	0	0	Coro2a	1	0	0
																Tmem18	1	0	0	Wdr37	1	0	0
																Nat2	1	0	0	Tbc1d23	1	0	-0.655529
																Helb	1	0	0	Pacs1	1	0	0
																Mx2	1	0	0	Matr3	1	0	0
																Clspn	1	0	0	Itpka	1	0	0
																Tapbpl	1	0	0	Hopx	1	0	0
																Elf4	1	0	0	Rab11fip5	1	0	0
																Txn2	1	0	0	Myh9	1	0	0
																Mtmr2	1	0	0	Elf5	1	0	0
																Psma5	1	0	0	Cdipt	1	0	0.512104
																Maged1	1	0	0	Pxn	1	0	0
																Chd7	1	0	0	Sfpq	1	0	0
																Fez2	1	0	0	Lrrfip2	1	0	0
																Bbs4	1	0	0	Wdr7	1	0	0
																Cul4b	1	0	0	Ak5	1	0	0
																Pura	1	0	0	Sh3bp4	1	0	0
																Fbxo4	1	0	0	Rheb	1	0	0
																Rala	1	0	0	Camk2g	1	0	0
																Pou2f1	1	0	0	Wac	1	0	-0.6628
																Ppp1cc	1	0	0	Atad3a	1	0	0
																Cul4a	1	0	0	Myo5a	1	0	0
																Ralb	1	0	0	Homer3	1	0	0
																Mybl2	1	0	0	Erc1	1	0	0
																Ehmt1	1	0	0	Raf1	1	0	0
																Cdk4	1	0	0	Smurf1	1	0	0
																Itgb1	1	0	0	Pdhb	1	0	0
																Prmt5	1	0	0	Eef1g	1	0	0
																Phc3	1	0	0	Ap2b1	1	0	0
																Psma3	1	0	0	Bean1	1	0	0
																Bin1	1	0	0	Tfcp2	1	0	0
																Nrip1	1	0	0	Arhgef7	1	0	0
																Cav1	1	0	0	Pik3cg	1	0	0
																Sptlc1	1	0	0	Tmod3	1	0	0
																Hoxc8	1	0	0	Sh2b2	1	0	0
																Ezh2	1	0	0	Inpp5e	1	0	0
																Hltf	1	0	0	Cd2ap	1	0	0
																Dlx5	1	0	0	Myo18a	1	0	0
																Tnik	1	0	0	Darc	1	0	0
																Litaf	1	0	0	Mlf1	1	0	0
																Wbp1	1	0	0	Plec	1	0	0
																Usp2	1	0	0	Tsnax	1	0	0
																Ube4b	1	0	0	Atp2b2	1	0	0
																Ndfip1	1	0	0	Trim3	1	0	0
																Prrg2	1	0	0	Nfkb2	1	0	0
																Rnf11	1	0	0	Arntl	1	0	0
																Grb10	1	0	0	Scnn1b	1	0	0
																Amfr	1	0	0	Scnn1g	1	0	0
																Ngly1	1	0	0	Pfkp	1	0	0
																Pax6	1	0	0	Smarcb1	1	0	0
																Dab1	1	0	0	Clip2	1	0	0
																Cbr3	1	0	0.707625	Nos1	1	0	0
																Rfxank	1	0	0	Itsn1	1	0	0
																Psme1	1	0	0	Mtmr1	1	0	0
																Ywhah	1	0	0	Homer1	1	0	0
																Cry1	1	0	0
																Sars2	1	0	0
																Gsk3b	1	0	0
																Ptma	1	0	0
																Maf	1	0	0
																Cul3	1	0	0
																Abcc2	1	0	0
																Lass2	1	0	0
																Mrps12	1	0	0
																Marco	1	0	0
																Nrf1	1	0	0
																Keap1	1	0	0
																Tap2	1	0	0
																Hdac4	1	0	0
																Ppp1ca	1	0	0
																Telo2	1	0	0
																H2afx	1	0	0
																Egr1	1	0	0
																Esr1	1	0	0
																Trim28	1	0	0
																Trim33	1	0	0
																Ryr2	1	0	0
																Flii	1	0	0
																Ywhaz	1	0	0
																Nr0b1	1	0	0
																Mlxipl	1	0	0
																Bap1	1	0	0
																Asxl1	1	0	0
																Esrrb	1	0	0
																Whsc1	1	0	0
																Nphp3	1	0	0
																Rsrc1	1	0	0
																Esr2	1	0	0
																Rac1	1	0	0
																Khdrbs1	1	0	0
																Nr1h3	1	0	0
																Maoa	1	0	0
																Irs2	1	0	0
																Rarb	1	0	0
																Bcl11a	1	0	0
																Esrra	1	0	0
																Ripk1	1	0	0
																Irf3	1	0	0
																Ptgds	1	0	0
																Ppargc1b	1	0	0
																Cebpa	1	0	0
																Zbtb7c	1	0	0
																Tnfaip3	1	0	0
																Ube2l3	1	0	0
																Nfx1	1	0	0
																Pten	1	0	0
																Akap1	1	0	0
																Clock	1	0	0
																Dctn1	1	0	0
																Mnt	1	0	0
																Rgs2	1	0	0
																Mal	1	0	0.852389
																Smad6	1	0	0
																Adam10	1	0	0
																Hap1	1	0	0
																Socs3	1	0	0
																Ring1	1	0	0
																Pias3	1	0	0
																Copb2	1	0	0
																Snca	1	0	0
																Aff2	1	0	0
																Enam	1	0	0
																Ehf	1	0	0
																Tpst1	1	0	0
																Cript	1	0	0
																Ppargc1a	1	0	0
																Sp3	1	0	0
																Dnmt3b	1	0	0
																Ctbp1	1	0	0
																Hunk	1	0	0
																Nefl	1	0	0
																Polr2a	1	0	0
																Hoxa9	1	0	0
																Cdk1	1	0	0
																Msx1	1	0	0
																Rb1	1	0	0
																Gsta1	1	0	0
																Glul	1	0	0.682145
																Cdh2	1	0	0
																Cnp	1	0	0
																Gapdh	1	0	0
																Fes	1	0	0
																Atf2	1	0	0
																Zfx	1	0	0
																Hoxb1	1	0	0
																Ctsd	1	0	0
																Sell	1	0	0
																Cst3	1	0	0
																Myd88	1	0	0
																Wnt7a	1	0	0
																Pax3	1	0	0
																Ccnb1	1	0	0
																Tgfb2	1	0	0
																Cebpb	1	0	0
																Rxrb	1	0	0
																Ptpn6	1	0	0
																Cbx2	1	0	0
																Akt1	1	0	0
																Pdha2	1	0	0
																Foxa3	1	0	0
																Hmgcl	1	0	0
																Cdh4	1	0	0
																Rpl28	1	0	0
																Stat5b	1	0	0
																Cdkn1b	1	0	0
																Mapk14	1	0	0
																Rfx1	1	0	0
																Rfx2	1	0	0
																Flt3l	1	0	0
																Cdkn2a	1	0	0
																Xpc	1	0	0
																Pdx1	1	0	0
																Cdh5	1	0	0
																Erp29	1	0	0
																Strn4	1	0	0
																Tm6sf1	1	0	0
																Actb	1	0	0
																Sumo2	1	0	0
																Hmgb1	1	0	0
																Tubb4b	1	0	0
																Dlg3	1	0	0
																Ucp2	1	0	0
																Erbb2	1	0	0
																Bid	1	0	0
																Cxcr4	1	0	0
																Cbx1	1	0	0
																Cdk2	1	0	0
																Wbp2	1	0	0
																Tubb5	1	0	0
																Xdh	1	0	0
																Apoa1	1	0	0
																Vcp	1	0	0
																Nucb1	1	0	0
																Enah	1	0	0
																Msx2	1	0	0
																Nf1	1	0	0
																Relb	1	0	0
																Btc	1	0	0
																Igfbp5	1	0	0
																Zscan21	1	0	0.546345
																Mtf1	1	0	0
																Ncf1	1	0	0
																Sobp	1	0	0
																Mcm10	1	0	0
																Mpnd	1	0	0
																Mier2	1	0	0
																Lbr	1	0	0
																Ntrk1	1	0	0
																2610301B20Rik	1	0	0
																Tbc1d9	1	0	0
																Rnpc3	1	0	0.507483
																Lrrfip1	1	0	0
																Ankrd42	1	0	0
																Fbxw11	1	0	0
																Acaca	1	0	0
																Nfatc2	1	0	0
																Prdm1	1	0	0
																Nr1h4	1	0	0
																Nr1d2	1	0	0
																Nfkbib	1	0	0
																Zbtb17	1	0	0
																Hells	1	0	0
																Dbp	1	0	0
																Nin	1	0	0
																Foxd3	1	0	0
																Gbp3	1	0	0
																Laptm5	1	0	0
																Gata6	1	0	0
																Scnn1a	1	0	0
																Hcfc1	1	0	0
																Dyrk1a	1	0	0
																Sox17	1	0	0
																Zfp148	1	0	0
																Cbx5	1	0	0
																Hspa1a	1	0	0
																Mafk	1	0	0
																Foxc2	1	0	0
																Mst1r	1	0	0
																Nr0b2	1	0	0
																Med22	1	0	0
																Nhlh2	1	0	0
																Cdk6	1	0	0
																Xpa	1	0	0
																Nqo1	1	0	0
																Exoc3	1	0	0
																Kdm2b	1	0	0
																Ppp1r9b	1	0	0
																Kdm1a	1	0	0
																Spop	1	0	0
																Ppp2r1a	1	0	0
																Prcp	1	0	0
																Huwe1	1	0	0
																Otub1	1	0	0
																Rbbp8	1	0	0
																Nanog	1	0	0
																Rap2a	1	0	0
																Rbfox3	1	0	0.596772
																Tyw1	1	0	0
																Thoc5	1	0	0
																Arrb1	1	0	0
																Ift57	1	0	0
																Iffo1	1	0	0
																Pogz	1	0	0
																Ncaph	1	0	0
																Dido1	1	0	0
																Pgm2l1	1	0	0
																Rybp	1	0	0
																C1ra	1	0	0
																Dner	1	0	0
																Fez1	1	0	0
																Ccm2	1	0	0
																Itpka	1	0	0
																Tada3	1	0	0
																Hopx	1	0	0
																Iffo2	1	0	0
																Ttc4	1	0	0
																Dtx2	1	0	0
																Rufy2	1	0	0
																Asb13	1	0	0
																Pex19	1	0	0
																Elf5	1	0	0
																Pcdh18	1	0	0
																Lrrfip2	1	0	0
																Camk1	1	0	0
																Dcbld2	1	0	0
																Dyrk3	1	0	0
																Xpo6	1	0	0
																Wdr77	1	0	0
																Rcbtb2	1	0	0
																Myl9	1	0	0
																Mmd	1	0	0
																Golt1b	1	0	0
																Smurf1	1	0	0
																Uqcrc1	1	0	0
																Necap2	1	0	0
																Kat8	1	0	0
																Chmp5	1	0	0
																Chmp4b	1	0	0
																Ifi35	1	0	0
																Atg7	1	0	0
																Dazap2	1	0	0
																Eid1	1	0	0
																Il23a	1	0	0
																Bean1	1	0	0
																Set	1	0	0
																Tfcp2	1	0	0
																Aff4	1	0	0
																Nckipsd	1	0	0
																Ddx24	1	0	0
																Tmod3	1	0	0
																Dmap1	1	0	0
																Copb1	1	0	0
																Tdp2	1	0	0
																Nudt5	1	0	-0.76332
																Gmeb1	1	0	0
																Elovl1	1	0	-0.534695
																Cabp1	1	0	0
																Darc	1	0	0
																Phc2	1	0	0
																Cbx8	1	0	0
																Dctn5	1	0	0
																Angptl2	1	0	0
																Hic1	1	0	0
																Myo1c	1	0	0
																Nfkb2	1	0	0
																Scnn1b	1	0	0
																Scnn1g	1	0	0
																Ncor2	1	0	0
																Coro1c	1	0	-0.701745
																Atp6v0a1	1	0	0
																Mecp2	1	0	0
																Zfp292	1	0	0
